# Supplementary material for: Bees of the Azores: an annotated checklist (Apidae, Hymenoptera)
Source: Zookeys. 2017 Jan 3;(642):63–95. doi: 10.3897/zookeys.642.10773 (PMC5240530; doi:10.3897/zookeys.642.10773)
Supplement: XML Treatment for Bombus pratorum [file zookeys.642.10773-treatment1.xml]

<!DOCTYPE tp:taxon-treatment
  PUBLIC "-//TaxonX//DTD Taxonomic Treatment Publishing DTD v0 20100105//EN" "tax-treatment-NSO.dtd">
<tp:taxon-treatment xmlns:tp="http://www.plazi.org/taxpub"><tp:treatment-meta><kwd-group><label>Taxon classification</label><kwd><named-content content-type="kingdom">Animalia</named-content></kwd><kwd><named-content content-type="order">Hymenoptera</named-content></kwd><kwd><named-content content-type="family">Apidae</named-content></kwd></kwd-group><mixed-citation publication-type="journal"><person-group><name><surname>Weissmann</surname><given-names>Julie A.</given-names></name><name><surname>Picanço</surname><given-names>Ana</given-names></name><name><surname>Borges</surname><given-names>Paulo A.V.</given-names></name><name><surname>Schaefer</surname><given-names>Hanno</given-names></name></person-group><article-title>Bees of the Azores: an annotated checklist (<tp:taxon-name><tp:taxon-name-part taxon-name-part-type="family">Apidae</tp:taxon-name-part></tp:taxon-name>, <tp:taxon-name><tp:taxon-name-part taxon-name-part-type="order">Hymenoptera</tp:taxon-name-part></tp:taxon-name>)</article-title><source>Zookeys</source><day>3</day><month>1</month><year>2017</year><volume>2017</volume><issue>642</issue><fpage>63</fpage><lpage>95</lpage><pub-id pub-id-type="doi">10.3897/zookeys.642.10773</pub-id></mixed-citation></tp:treatment-meta><tp:nomenclature><tp:taxon-name>
                <tp:taxon-name-part taxon-name-part-type="genus">Bombus</tp:taxon-name-part>
                <tp:taxon-name-part taxon-name-part-type="species">pratorum</tp:taxon-name-part>
              </tp:taxon-name><tp:taxon-authority>(Linnaeus)</tp:taxon-authority></tp:nomenclature><tp:treatment-sec sec-type="description" id="SECID0ED5AG"><title>Description.</title><p>Large black bee (wing length 13 mm in queens and 10 mm in workers and males), queens and workers with a bright yellow band on the thorax close to the head, a second one in the middle of the abdomen on tergite 2 (often paler or missing in workers), and orange tip of the abdomen; males with yellow head, large bright yellow band in the upper part of the abdomen, and orange tip of the abdomen (Fig. <xref ref-type="fig" rid="F3">3g–h</xref>).</p><fig id="F3" position="float" orientation="portrait"><label>Figure 3.</label><caption><p>Azorean <italic><tp:taxon-name><tp:taxon-name-part taxon-name-part-type="genus">Bombus</tp:taxon-name-part></tp:taxon-name></italic> species: <bold>a</bold> <italic><tp:taxon-name><tp:taxon-name-part taxon-name-part-type="genus">Bombus</tp:taxon-name-part> <tp:taxon-name-part taxon-name-part-type="species">ruderatus</tp:taxon-name-part></tp:taxon-name></italic> queen, UK <bold>b</bold> <italic><tp:taxon-name><tp:taxon-name-part taxon-name-part-type="genus">Bombus</tp:taxon-name-part> <tp:taxon-name-part taxon-name-part-type="species">terrestris</tp:taxon-name-part></tp:taxon-name></italic> queen, July 2016, Terceira; c) <italic><tp:taxon-name><tp:taxon-name-part taxon-name-part-type="genus">Bombus</tp:taxon-name-part> <tp:taxon-name-part taxon-name-part-type="species">ruderatus</tp:taxon-name-part></tp:taxon-name></italic> worker on <italic><tp:taxon-name><tp:taxon-name-part taxon-name-part-type="genus">Ballota</tp:taxon-name-part> <tp:taxon-name-part taxon-name-part-type="species">nigra</tp:taxon-name-part></tp:taxon-name></italic> (<tp:taxon-name><tp:taxon-name-part taxon-name-part-type="family">Lamiaceae</tp:taxon-name-part></tp:taxon-name>), July 2016, Terceira (Angra do Heroísmo) <bold>d</bold> <italic><tp:taxon-name><tp:taxon-name-part taxon-name-part-type="genus">Bombus</tp:taxon-name-part> <tp:taxon-name-part taxon-name-part-type="species">terrestris</tp:taxon-name-part></tp:taxon-name></italic> worker on <italic><tp:taxon-name><tp:taxon-name-part taxon-name-part-type="genus">Azorina</tp:taxon-name-part> <tp:taxon-name-part taxon-name-part-type="species">vidalii</tp:taxon-name-part></tp:taxon-name></italic> (<tp:taxon-name><tp:taxon-name-part taxon-name-part-type="family">Campanulaceae</tp:taxon-name-part></tp:taxon-name>), July 2015, Corvo <bold>e</bold> <italic><tp:taxon-name><tp:taxon-name-part taxon-name-part-type="genus">Bombus</tp:taxon-name-part> <tp:taxon-name-part taxon-name-part-type="species">ruderatus</tp:taxon-name-part></tp:taxon-name></italic> male on <italic><tp:taxon-name><tp:taxon-name-part taxon-name-part-type="genus">Lantana</tp:taxon-name-part> <tp:taxon-name-part taxon-name-part-type="species">camara</tp:taxon-name-part></tp:taxon-name></italic> (<tp:taxon-name><tp:taxon-name-part taxon-name-part-type="family">Verbenaceae</tp:taxon-name-part></tp:taxon-name>), September 2010, São Miguel <bold>f</bold> <italic><tp:taxon-name><tp:taxon-name-part taxon-name-part-type="genus">Bombus</tp:taxon-name-part> <tp:taxon-name-part taxon-name-part-type="species">terrestris</tp:taxon-name-part></tp:taxon-name></italic> male, July 2016, Flores <bold>g</bold> <italic><tp:taxon-name><tp:taxon-name-part taxon-name-part-type="genus">Bombus</tp:taxon-name-part> <tp:taxon-name-part taxon-name-part-type="species">pratorum</tp:taxon-name-part></tp:taxon-name></italic> male on <italic><tp:taxon-name><tp:taxon-name-part taxon-name-part-type="genus">Prunella</tp:taxon-name-part> <tp:taxon-name-part taxon-name-part-type="species">vulgaris</tp:taxon-name-part></tp:taxon-name></italic> (<tp:taxon-name><tp:taxon-name-part taxon-name-part-type="family">Lamiaceae</tp:taxon-name-part></tp:taxon-name>), August 2015, Faial (Miradoura da Caldeira) <bold>h</bold> <italic><tp:taxon-name><tp:taxon-name-part taxon-name-part-type="genus">Bombus</tp:taxon-name-part> <tp:taxon-name-part taxon-name-part-type="species">pratorum</tp:taxon-name-part></tp:taxon-name></italic> worker, Norway; photos: Steven Falk (<bold>a</bold>), Hanno Schaefer (<bold>b, c, e, f</bold>), Julie A. Weissmann (<bold>d</bold>), Valter Jacinto (<bold>g</bold>) and Kjetil Fellheim on wikipedia (creative commons license) (<bold>h</bold>); scale bars 2 mm.</p></caption><graphic xmlns:xlink="http://www.w3.org/1999/xlink" xlink:href="zookeys-642-063-g003.jpg" position="float" orientation="portrait" xlink:type="simple" id="oo_116769.jpg"/></fig></tp:treatment-sec><tp:treatment-sec sec-type="Distinguishing features" id="SECID0EFEBG"><title>Distinguishing features.</title><p>Smallest bumblebee of the Azores and only bee species with orange tip of abdomen in the archipelago.</p></tp:treatment-sec><tp:treatment-sec sec-type="distribution" id="SECID0EKEBG"><title>General distribution.</title><p>From Portugal in the West to Kamchatka in the East, and from northern Scotland in the North to northern Iran in the South.</p></tp:treatment-sec><tp:treatment-sec sec-type="distribution" id="SECID0EPEBG"><title>Distribution in the Azores.</title><p>Faial.</p></tp:treatment-sec><tp:treatment-sec sec-type="First record" id="SECID0EUEBG"><title>First record.</title><p>2015.</p></tp:treatment-sec><tp:treatment-sec sec-type="Nesting" id="SECID0EZEBG"><title>Nesting.</title><p>No nests observed in the Azores, elsewhere the species has colonies of 50-120 individuals in existing cavities on the surface or in the soil.</p></tp:treatment-sec><tp:treatment-sec sec-type="Social behaviour" id="SECID0E5EBG"><title>Social behaviour.</title><p>Primitively eusocial.</p></tp:treatment-sec><tp:treatment-sec sec-type="Foraging" id="SECID0EDFBG"><title>Foraging.</title><p>The only observation in the Azores was on <italic><tp:taxon-name><tp:taxon-name-part taxon-name-part-type="genus">Prunella</tp:taxon-name-part> <tp:taxon-name-part taxon-name-part-type="species">vulgaris</tp:taxon-name-part></tp:taxon-name></italic> (<tp:taxon-name><tp:taxon-name-part taxon-name-part-type="family">Lamiaceae</tp:taxon-name-part></tp:taxon-name>), elsewhere the species is polylectic.</p></tp:treatment-sec><tp:treatment-sec sec-type="phenology" id="SECID0EYFBG"><title>Phenology.</title><p>August.</p></tp:treatment-sec><tp:treatment-sec sec-type="material" id="SECID0E4FBG"><title>Material.</title><p>None.</p></tp:treatment-sec><tp:treatment-sec sec-type="notes" id="SECID0ECGBG"><title>Note.</title><p>One single observation by Valter Jacinto on Faial Island, Miradouro da Caldeira (c. 850 m asl.), 13 August 2015, (<ext-link xmlns:xlink="http://www.w3.org/1999/xlink" xlink:type="simple" ext-link-type="uri" xlink:href="http://www.inaturalist.org/observations/1910834">http://www.inaturalist.org/observations/1910834</ext-link>).</p></tp:treatment-sec></tp:taxon-treatment>
