# Supplementary material for: Bees of the Azores: an annotated checklist (Apidae, Hymenoptera)
Source: Zookeys. 2017 Jan 3;(642):63–95. doi: 10.3897/zookeys.642.10773 (PMC5240530; doi:10.3897/zookeys.642.10773)
Supplement: XML Treatment for Bombus ruderatus [file zookeys.642.10773-treatment2.xml]

<!DOCTYPE tp:taxon-treatment
  PUBLIC "-//TaxonX//DTD Taxonomic Treatment Publishing DTD v0 20100105//EN" "tax-treatment-NSO.dtd">
<tp:taxon-treatment xmlns:tp="http://www.plazi.org/taxpub"><tp:treatment-meta><kwd-group><label>Taxon classification</label><kwd><named-content content-type="kingdom">Animalia</named-content></kwd><kwd><named-content content-type="order">Hymenoptera</named-content></kwd><kwd><named-content content-type="family">Apidae</named-content></kwd></kwd-group><mixed-citation publication-type="journal"><person-group><name><surname>Weissmann</surname><given-names>Julie A.</given-names></name><name><surname>Picanço</surname><given-names>Ana</given-names></name><name><surname>Borges</surname><given-names>Paulo A.V.</given-names></name><name><surname>Schaefer</surname><given-names>Hanno</given-names></name></person-group><article-title>Bees of the Azores: an annotated checklist (<tp:taxon-name><tp:taxon-name-part taxon-name-part-type="family">Apidae</tp:taxon-name-part></tp:taxon-name>, <tp:taxon-name><tp:taxon-name-part taxon-name-part-type="order">Hymenoptera</tp:taxon-name-part></tp:taxon-name>)</article-title><source>Zookeys</source><day>3</day><month>1</month><year>2017</year><volume>2017</volume><issue>642</issue><fpage>63</fpage><lpage>95</lpage><pub-id pub-id-type="doi">10.3897/zookeys.642.10773</pub-id></mixed-citation></tp:treatment-meta><tp:nomenclature><tp:taxon-name>
                <tp:taxon-name-part taxon-name-part-type="genus">Bombus</tp:taxon-name-part>
                <tp:taxon-name-part taxon-name-part-type="species">ruderatus</tp:taxon-name-part>
              </tp:taxon-name><tp:taxon-authority>(Fabricius)</tp:taxon-authority></tp:nomenclature><tp:treatment-sec sec-type="description" id="SECID0ENHBG"><title>Description.</title><p>Large black bee; wing length 18 mm and total length up to 22 mm in queens, workers with wing length of 13 mm and total length up to 16 mm, males with wing length of 14 mm; queens and workers with two brownish-yellow bands on the thorax, a narrow yellow band and white tip of the abdomen (Fig. <xref ref-type="fig" rid="F3">3a, c</xref>); males with paler yellow bands, more white abdomen and white hairy face pattern (Fig. <xref ref-type="fig" rid="F3">3e</xref>).</p><!--PageBreak--><!--PageBreak--></tp:treatment-sec><tp:treatment-sec sec-type="Distinguishing features" id="SECID0E4HBG"><title>Distinguishing features.</title><p>Of the two bumblebee species in the archipelago, <italic><tp:taxon-name><tp:taxon-name-part taxon-name-part-type="genus">Bombus</tp:taxon-name-part> <tp:taxon-name-part taxon-name-part-type="species">ruderatus</tp:taxon-name-part></tp:taxon-name></italic> is the paler species and can be recognized by the different colour pattern (two yellow bands on the thorax vs. one yellow thorax band in <italic><tp:taxon-name><tp:taxon-name-part taxon-name-part-type="genus">Bombus</tp:taxon-name-part> <tp:taxon-name-part taxon-name-part-type="species">terrestris</tp:taxon-name-part></tp:taxon-name></italic>).</p></tp:treatment-sec><tp:treatment-sec sec-type="distribution" id="SECID0EXIBG"><title>General distribution.</title><p>Madeira; throughout Europe from the Iberian Peninsula to southern Scandinavia; North Africa; Asia to Siberia in the East; introduced and invasive in New Zealand and South America (Chile, Argentina).</p></tp:treatment-sec><tp:treatment-sec sec-type="distribution" id="SECID0E3IBG"><title>Distribution in the Azores.</title><p>All islands.</p></tp:treatment-sec><tp:treatment-sec sec-type="First record" id="SECID0EBJBG"><title>First record.</title><p>1865 (<xref ref-type="bibr" rid="B24">Godman 1870</xref>, as <italic><tp:taxon-name><tp:taxon-name-part taxon-name-part-type="genus">Bombus</tp:taxon-name-part> <tp:taxon-name-part taxon-name-part-type="species">hortorum</tp:taxon-name-part></tp:taxon-name></italic>).</p></tp:treatment-sec><tp:treatment-sec sec-type="Nesting" id="SECID0EVJBG"><title>Nesting.</title><p>Colonies of up to 50-100 workers in existing holes in the ground.</p></tp:treatment-sec><tp:treatment-sec sec-type="Social behaviour" id="SECID0E1JBG"><title>Social behaviour.</title><p>Primitively eusocial.</p></tp:treatment-sec><tp:treatment-sec sec-type="Foraging" id="SECID0E6JBG"><title>Foraging.</title><p>Polylectic, visits a wide range of species, including exotic invaders like <italic><tp:taxon-name><tp:taxon-name-part taxon-name-part-type="genus">Lantana</tp:taxon-name-part> <tp:taxon-name-part taxon-name-part-type="species">camara</tp:taxon-name-part></tp:taxon-name></italic>, <tp:taxon-name><tp:taxon-name-part taxon-name-part-type="family">Verbenaceae</tp:taxon-name-part></tp:taxon-name> (Fig. <xref ref-type="fig" rid="F3">3e</xref>).</p></tp:treatment-sec><tp:treatment-sec sec-type="phenology" id="SECID0EYKBG"><title>Phenology.</title><p>All year.</p></tp:treatment-sec><tp:treatment-sec sec-type="material" id="SECID0E4KBG"><title>Material.</title><p>Faial (Horta), August-September 1930, leg. L. Chopard, det. Benoist (<xref ref-type="bibr" rid="B7">Benoist et al. 1936</xref>, not seen) Faial (Castello Branco, from Japanese beetle trap), 1999, 1 worker, 9 males, leg. H. Schaefer, coll. <abbrev xmlns:xlink="http://www.w3.org/1999/xlink" content-type="institution" xlink:title="Technical University of Munich" id="ABBRID0EHLBG" xlink:type="simple">TUM</abbrev> (specimens B48-B49, B52-B56, B63-B64, B72).</p><p>
                <abbrev xmlns:xlink="http://www.w3.org/1999/xlink" xlink:title="cytochrome c oxidase I" id="ABBRID0EMLBG" xlink:type="simple">COI</abbrev> sequences of specimens B63-64 (<abbrev xmlns:xlink="http://www.w3.org/1999/xlink" content-type="institution" xlink:title="Technical University of Munich" id="ABBRID0EPLBG" xlink:type="simple">TUM</abbrev>), acc. no. <ext-link xmlns:xlink="http://www.w3.org/1999/xlink" ext-link-type="gen" xlink:href="KX824771-72" xlink:type="simple">KX824771-72</ext-link>, are identical to <italic><tp:taxon-name><tp:taxon-name-part taxon-name-part-type="genus">Bombus</tp:taxon-name-part> <tp:taxon-name-part taxon-name-part-type="species">ruderatus</tp:taxon-name-part></tp:taxon-name></italic> sequences from Portugal and UK in GenBank (see Fig. <xref ref-type="fig" rid="F2">2</xref>).</p></tp:treatment-sec><tp:treatment-sec sec-type="notes" id="SECID0EGMBG"><title>Note.</title><p>Reports of <italic><tp:taxon-name><tp:taxon-name-part taxon-name-part-type="genus">Bombus</tp:taxon-name-part> <tp:taxon-name-part taxon-name-part-type="species">hortorum</tp:taxon-name-part></tp:taxon-name></italic> L. by <xref ref-type="bibr" rid="B7">Benoist et al. (1936)</xref> refer to this species.</p></tp:treatment-sec><tp:treatment-sec><!--Section generated to contain objects referenced in tp:taxon-treatment.--><fig id="F3" position="float" orientation="portrait"><label>Figure 3.</label><caption><p>Azorean <italic><tp:taxon-name><tp:taxon-name-part taxon-name-part-type="genus">Bombus</tp:taxon-name-part></tp:taxon-name></italic> species: <bold>a</bold> <italic><tp:taxon-name><tp:taxon-name-part taxon-name-part-type="genus">Bombus</tp:taxon-name-part> <tp:taxon-name-part taxon-name-part-type="species">ruderatus</tp:taxon-name-part></tp:taxon-name></italic> queen, UK <bold>b</bold> <italic><tp:taxon-name><tp:taxon-name-part taxon-name-part-type="genus">Bombus</tp:taxon-name-part> <tp:taxon-name-part taxon-name-part-type="species">terrestris</tp:taxon-name-part></tp:taxon-name></italic> queen, July 2016, Terceira; c) <italic><tp:taxon-name><tp:taxon-name-part taxon-name-part-type="genus">Bombus</tp:taxon-name-part> <tp:taxon-name-part taxon-name-part-type="species">ruderatus</tp:taxon-name-part></tp:taxon-name></italic> worker on <italic><tp:taxon-name><tp:taxon-name-part taxon-name-part-type="genus">Ballota</tp:taxon-name-part> <tp:taxon-name-part taxon-name-part-type="species">nigra</tp:taxon-name-part></tp:taxon-name></italic> (<tp:taxon-name><tp:taxon-name-part taxon-name-part-type="family">Lamiaceae</tp:taxon-name-part></tp:taxon-name>), July 2016, Terceira (Angra do Heroísmo) <bold>d</bold> <italic><tp:taxon-name><tp:taxon-name-part taxon-name-part-type="genus">Bombus</tp:taxon-name-part> <tp:taxon-name-part taxon-name-part-type="species">terrestris</tp:taxon-name-part></tp:taxon-name></italic> worker on <italic><tp:taxon-name><tp:taxon-name-part taxon-name-part-type="genus">Azorina</tp:taxon-name-part> <tp:taxon-name-part taxon-name-part-type="species">vidalii</tp:taxon-name-part></tp:taxon-name></italic> (<tp:taxon-name><tp:taxon-name-part taxon-name-part-type="family">Campanulaceae</tp:taxon-name-part></tp:taxon-name>), July 2015, Corvo <bold>e</bold> <italic><tp:taxon-name><tp:taxon-name-part taxon-name-part-type="genus">Bombus</tp:taxon-name-part> <tp:taxon-name-part taxon-name-part-type="species">ruderatus</tp:taxon-name-part></tp:taxon-name></italic> male on <italic><tp:taxon-name><tp:taxon-name-part taxon-name-part-type="genus">Lantana</tp:taxon-name-part> <tp:taxon-name-part taxon-name-part-type="species">camara</tp:taxon-name-part></tp:taxon-name></italic> (<tp:taxon-name><tp:taxon-name-part taxon-name-part-type="family">Verbenaceae</tp:taxon-name-part></tp:taxon-name>), September 2010, São Miguel <bold>f</bold> <italic><tp:taxon-name><tp:taxon-name-part taxon-name-part-type="genus">Bombus</tp:taxon-name-part> <tp:taxon-name-part taxon-name-part-type="species">terrestris</tp:taxon-name-part></tp:taxon-name></italic> male, July 2016, Flores <bold>g</bold> <italic><tp:taxon-name><tp:taxon-name-part taxon-name-part-type="genus">Bombus</tp:taxon-name-part> <tp:taxon-name-part taxon-name-part-type="species">pratorum</tp:taxon-name-part></tp:taxon-name></italic> male on <italic><tp:taxon-name><tp:taxon-name-part taxon-name-part-type="genus">Prunella</tp:taxon-name-part> <tp:taxon-name-part taxon-name-part-type="species">vulgaris</tp:taxon-name-part></tp:taxon-name></italic> (<tp:taxon-name><tp:taxon-name-part taxon-name-part-type="family">Lamiaceae</tp:taxon-name-part></tp:taxon-name>), August 2015, Faial (Miradoura da Caldeira) <bold>h</bold> <italic><tp:taxon-name><tp:taxon-name-part taxon-name-part-type="genus">Bombus</tp:taxon-name-part> <tp:taxon-name-part taxon-name-part-type="species">pratorum</tp:taxon-name-part></tp:taxon-name></italic> worker, Norway; photos: Steven Falk (<bold>a</bold>), Hanno Schaefer (<bold>b, c, e, f</bold>), Julie A. Weissmann (<bold>d</bold>), Valter Jacinto (<bold>g</bold>) and Kjetil Fellheim on wikipedia (creative commons license) (<bold>h</bold>); scale bars 2 mm.</p></caption><graphic xmlns:xlink="http://www.w3.org/1999/xlink" xlink:href="zookeys-642-063-g003.jpg" position="float" orientation="portrait" xlink:type="simple" id="oo_116769.jpg"/></fig><fig id="F2" position="float" orientation="portrait"><label>Figure 2.</label><caption><p>
            <abbrev xmlns:xlink="http://www.w3.org/1999/xlink" xlink:title="maximum likelihood" id="ABBRID0EZNAC" xlink:type="simple">ML</abbrev> phylogeny estimate of the bee species of the Azores archipelago based on 657 nucleotides of the <abbrev xmlns:xlink="http://www.w3.org/1999/xlink" xlink:title="cytochrome c oxidase I" id="ABBRID0E3NAC" xlink:type="simple">COI</abbrev> gene; sequences of Azorean samples in red, those from other regions in black; the phylogeny is rooted on the Azorean invasive <italic><tp:taxon-name><tp:taxon-name-part taxon-name-part-type="genus">Vespula</tp:taxon-name-part> <tp:taxon-name-part taxon-name-part-type="species">germanica</tp:taxon-name-part></tp:taxon-name></italic>; for sequences downloaded from GenBank, the accession numbers are given, for new Azorean sequences we give the collection number of <abbrev xmlns:xlink="http://www.w3.org/1999/xlink" content-type="institution" xlink:title="Technical University of Munich" id="ABBRID0EJOAC" xlink:type="simple">TUM</abbrev>; the two species <italic><tp:taxon-name><tp:taxon-name-part taxon-name-part-type="genus">Megachile</tp:taxon-name-part> <tp:taxon-name-part taxon-name-part-type="species">concinna</tp:taxon-name-part></tp:taxon-name></italic> and <italic><tp:taxon-name><tp:taxon-name-part taxon-name-part-type="genus">Hylaeus</tp:taxon-name-part> <tp:taxon-name-part taxon-name-part-type="species">azorae</tp:taxon-name-part></tp:taxon-name></italic> are missing in the tree because of lack of material from the Azores for sequencing and lack of sequences from other sources.</p></caption><graphic xmlns:xlink="http://www.w3.org/1999/xlink" xlink:href="zookeys-642-063-g002.jpg" position="float" orientation="portrait" xlink:type="simple" id="oo_116768.jpg"/></fig></tp:treatment-sec><ref-list><ref id="B24"><mixed-citation xmlns:xlink="http://www.w3.org/1999/xlink" xlink:type="simple">
          <person-group><name name-style="western"><surname>Godman</surname><given-names>F du Cane</given-names></name></person-group> (<year>1870</year>) <source>Natural History of the Azores, or Western Islands. J.</source> <publisher-name>Van Voorst</publisher-name>, <publisher-loc>London</publisher-loc>, <size units="page">377 pp</size>.</mixed-citation></ref><ref id="B7"><mixed-citation xmlns:xlink="http://www.w3.org/1999/xlink" xlink:type="simple">
          <person-group><name name-style="western"><surname>Benoist</surname><given-names>R</given-names></name><name name-style="western"><surname>Berland</surname><given-names>L</given-names></name><name name-style="western"><surname>Blüthgen</surname><given-names>P</given-names></name></person-group> (<year>1936</year>) <article-title>Voyage de MM. L. Chopard et A. Méquignon aux Açores (Août-Septembre 1930).</article-title> <source>Annales de la Société Entomologique de France</source> <volume>105</volume>: <fpage>9</fpage>–<lpage>10</lpage>.</mixed-citation></ref></ref-list></tp:taxon-treatment>
