# Supplementary material for: Bees of the Azores: an annotated checklist (Apidae, Hymenoptera)
Source: Zookeys. 2017 Jan 3;(642):63–95. doi: 10.3897/zookeys.642.10773 (PMC5240530; doi:10.3897/zookeys.642.10773)
Supplement: XML Treatment for Bombus terrestris [file zookeys.642.10773-treatment3.xml]

<!DOCTYPE tp:taxon-treatment
  PUBLIC "-//TaxonX//DTD Taxonomic Treatment Publishing DTD v0 20100105//EN" "tax-treatment-NSO.dtd">
<tp:taxon-treatment xmlns:tp="http://www.plazi.org/taxpub"><tp:treatment-meta><kwd-group><label>Taxon classification</label><kwd><named-content content-type="kingdom">Animalia</named-content></kwd><kwd><named-content content-type="order">Hymenoptera</named-content></kwd><kwd><named-content content-type="family">Apidae</named-content></kwd></kwd-group><mixed-citation publication-type="journal"><person-group><name><surname>Weissmann</surname><given-names>Julie A.</given-names></name><name><surname>Picanço</surname><given-names>Ana</given-names></name><name><surname>Borges</surname><given-names>Paulo A.V.</given-names></name><name><surname>Schaefer</surname><given-names>Hanno</given-names></name></person-group><article-title>Bees of the Azores: an annotated checklist (<tp:taxon-name><tp:taxon-name-part taxon-name-part-type="family">Apidae</tp:taxon-name-part></tp:taxon-name>, <tp:taxon-name><tp:taxon-name-part taxon-name-part-type="order">Hymenoptera</tp:taxon-name-part></tp:taxon-name>)</article-title><source>Zookeys</source><day>3</day><month>1</month><year>2017</year><volume>2017</volume><issue>642</issue><fpage>63</fpage><lpage>95</lpage><pub-id pub-id-type="doi">10.3897/zookeys.642.10773</pub-id></mixed-citation></tp:treatment-meta><tp:nomenclature><tp:taxon-name>
                <tp:taxon-name-part taxon-name-part-type="genus">Bombus</tp:taxon-name-part>
                <tp:taxon-name-part taxon-name-part-type="species">terrestris</tp:taxon-name-part>
              </tp:taxon-name><tp:taxon-authority>(Linnaeus)</tp:taxon-authority></tp:nomenclature><tp:treatment-sec sec-type="description" id="SECID0E1NBG"><title>Description.</title><p>Large black bee (wing length 18 mm, total length 20–22 mm in queens; wing length 13 mm, total length 11–17 mm in workers; wing length 14 mm, total length 11–17 mm in males) with one strong brownish-yellow band on the thorax close to the head, a second one in the middle of the abdomen (tergite 2), and bright white tip of the abdomen (Fig. <xref ref-type="fig" rid="F3">3b, d, f</xref>).</p></tp:treatment-sec><tp:treatment-sec sec-type="Distinguishing features" id="SECID0EEOBG"><title>Distinguishing features.</title><p>In contrast to <italic><tp:taxon-name><tp:taxon-name-part taxon-name-part-type="genus">Bombus</tp:taxon-name-part> <tp:taxon-name-part taxon-name-part-type="species">ruderatus</tp:taxon-name-part></tp:taxon-name></italic>, only one yellowish band on the thorax, which is deeper in colour than in the previous species.</p></tp:treatment-sec><tp:treatment-sec sec-type="distribution" id="SECID0EUOBG"><title>General distribution.</title><p>North Africa, Eurasia (Portugal to Norway in the North and Japan in the East), populations on the Canaries and Madeira have been described as distinct species but at least for Madeira, this is not supported (<xref ref-type="bibr" rid="B41">Widmer et al. 1998</xref>, <xref ref-type="bibr" rid="B42">Williams et al. 2012</xref>); introduced and invasive in parts of Asia, New Zealand, Tasmania, and South America.</p></tp:treatment-sec><tp:treatment-sec sec-type="distribution" id="SECID0ECPBG"><title>Distribution in the Azores.</title><p>All islands.</p></tp:treatment-sec><tp:treatment-sec sec-type="First record" id="SECID0EHPBG"><title>First record.</title><p>
                <xref ref-type="bibr" rid="B42">Williams et al. 2012</xref> (no island specified).</p></tp:treatment-sec><tp:treatment-sec sec-type="Nesting" id="SECID0ERPBG"><title>Nesting.</title><p>Colonies of several 100 workers in existing holes in the ground.</p></tp:treatment-sec><tp:treatment-sec sec-type="Social behaviour" id="SECID0EWPBG"><title>Social behaviour.</title><p>Primitively eusocial.</p></tp:treatment-sec><tp:treatment-sec sec-type="Foraging" id="SECID0E2PBG"><title>Foraging.</title><p>Polylectic, visits a wide range of species, including endemics like <italic><tp:taxon-name><tp:taxon-name-part taxon-name-part-type="genus">Azorina</tp:taxon-name-part> <tp:taxon-name-part taxon-name-part-type="species">vidalii</tp:taxon-name-part></tp:taxon-name></italic> (<tp:taxon-name><tp:taxon-name-part taxon-name-part-type="family">Campanulaceae</tp:taxon-name-part></tp:taxon-name>, Fig. <xref ref-type="fig" rid="F3">3d</xref>), and invasive exotics like <italic><tp:taxon-name><tp:taxon-name-part taxon-name-part-type="genus">Hedychium</tp:taxon-name-part> <tp:taxon-name-part taxon-name-part-type="species">gardnerianum</tp:taxon-name-part></tp:taxon-name></italic> (<tp:taxon-name><tp:taxon-name-part taxon-name-part-type="family">Zingiberaceae</tp:taxon-name-part></tp:taxon-name>) and <italic><tp:taxon-name><tp:taxon-name-part taxon-name-part-type="genus">Leycesteria</tp:taxon-name-part> <tp:taxon-name-part taxon-name-part-type="species">formosa</tp:taxon-name-part></tp:taxon-name></italic> (<tp:taxon-name><tp:taxon-name-part taxon-name-part-type="family">Caprifoliaceae</tp:taxon-name-part></tp:taxon-name>).</p></tp:treatment-sec><tp:treatment-sec sec-type="phenology" id="SECID0ESRBG"><title>Phenology.</title><p>All year (queens flying December/January to March).</p><!--PageBreak--></tp:treatment-sec><tp:treatment-sec sec-type="material" id="SECID0EYRBG"><title>Material.</title><p>Graciosa, 1 worker; Flores (Santa Cruz and Lajes das Flores, from Japanese beetle trap), July 2016, 9 queens, 9 workers, all leg. H. Schaefer, coll. <abbrev xmlns:xlink="http://www.w3.org/1999/xlink" content-type="institution" xlink:title="Technical University of Munich" id="ABBRID0E5RBG" xlink:type="simple">TUM</abbrev> (specimens B2, B47, B65-B67, B73-B87).</p><p>
                <abbrev xmlns:xlink="http://www.w3.org/1999/xlink" xlink:title="cytochrome c oxidase I" id="ABBRID0EDSBG" xlink:type="simple">COI</abbrev> sequences of specimens H. Schaefer B65-B67 (<abbrev xmlns:xlink="http://www.w3.org/1999/xlink" content-type="institution" xlink:title="Technical University of Munich" id="ABBRID0EGSBG" xlink:type="simple">TUM</abbrev>), acc. no. <ext-link xmlns:xlink="http://www.w3.org/1999/xlink" ext-link-type="gen" xlink:href="KX824773-75" xlink:type="simple">KX824773-75</ext-link>, are identical to a <italic><tp:taxon-name><tp:taxon-name-part taxon-name-part-type="genus">Bombus</tp:taxon-name-part> <tp:taxon-name-part taxon-name-part-type="species">terrestris</tp:taxon-name-part></tp:taxon-name></italic> sequence from Denmark and a <italic><tp:taxon-name><tp:taxon-name-part taxon-name-part-type="genus">Bombus</tp:taxon-name-part> <tp:taxon-name-part taxon-name-part-type="species">maderensis</tp:taxon-name-part></tp:taxon-name></italic> sequence from Madeira in GenBank but differ slightly from <italic><tp:taxon-name><tp:taxon-name-part taxon-name-part-type="genus">Bombus</tp:taxon-name-part> <tp:taxon-name-part taxon-name-part-type="species">canariensis</tp:taxon-name-part></tp:taxon-name></italic> <ext-link xmlns:xlink="http://www.w3.org/1999/xlink" ext-link-type="gen" xlink:href="JQ769067" xlink:type="simple">JQ769067</ext-link> (see Fig. <xref ref-type="fig" rid="F2">2</xref>).</p></tp:treatment-sec><tp:treatment-sec><!--Section generated to contain objects referenced in tp:taxon-treatment.--><fig id="F3" position="float" orientation="portrait"><label>Figure 3.</label><caption><p>Azorean <italic><tp:taxon-name><tp:taxon-name-part taxon-name-part-type="genus">Bombus</tp:taxon-name-part></tp:taxon-name></italic> species: <bold>a</bold> <italic><tp:taxon-name><tp:taxon-name-part taxon-name-part-type="genus">Bombus</tp:taxon-name-part> <tp:taxon-name-part taxon-name-part-type="species">ruderatus</tp:taxon-name-part></tp:taxon-name></italic> queen, UK <bold>b</bold> <italic><tp:taxon-name><tp:taxon-name-part taxon-name-part-type="genus">Bombus</tp:taxon-name-part> <tp:taxon-name-part taxon-name-part-type="species">terrestris</tp:taxon-name-part></tp:taxon-name></italic> queen, July 2016, Terceira; c) <italic><tp:taxon-name><tp:taxon-name-part taxon-name-part-type="genus">Bombus</tp:taxon-name-part> <tp:taxon-name-part taxon-name-part-type="species">ruderatus</tp:taxon-name-part></tp:taxon-name></italic> worker on <italic><tp:taxon-name><tp:taxon-name-part taxon-name-part-type="genus">Ballota</tp:taxon-name-part> <tp:taxon-name-part taxon-name-part-type="species">nigra</tp:taxon-name-part></tp:taxon-name></italic> (<tp:taxon-name><tp:taxon-name-part taxon-name-part-type="family">Lamiaceae</tp:taxon-name-part></tp:taxon-name>), July 2016, Terceira (Angra do Heroísmo) <bold>d</bold> <italic><tp:taxon-name><tp:taxon-name-part taxon-name-part-type="genus">Bombus</tp:taxon-name-part> <tp:taxon-name-part taxon-name-part-type="species">terrestris</tp:taxon-name-part></tp:taxon-name></italic> worker on <italic><tp:taxon-name><tp:taxon-name-part taxon-name-part-type="genus">Azorina</tp:taxon-name-part> <tp:taxon-name-part taxon-name-part-type="species">vidalii</tp:taxon-name-part></tp:taxon-name></italic> (<tp:taxon-name><tp:taxon-name-part taxon-name-part-type="family">Campanulaceae</tp:taxon-name-part></tp:taxon-name>), July 2015, Corvo <bold>e</bold> <italic><tp:taxon-name><tp:taxon-name-part taxon-name-part-type="genus">Bombus</tp:taxon-name-part> <tp:taxon-name-part taxon-name-part-type="species">ruderatus</tp:taxon-name-part></tp:taxon-name></italic> male on <italic><tp:taxon-name><tp:taxon-name-part taxon-name-part-type="genus">Lantana</tp:taxon-name-part> <tp:taxon-name-part taxon-name-part-type="species">camara</tp:taxon-name-part></tp:taxon-name></italic> (<tp:taxon-name><tp:taxon-name-part taxon-name-part-type="family">Verbenaceae</tp:taxon-name-part></tp:taxon-name>), September 2010, São Miguel <bold>f</bold> <italic><tp:taxon-name><tp:taxon-name-part taxon-name-part-type="genus">Bombus</tp:taxon-name-part> <tp:taxon-name-part taxon-name-part-type="species">terrestris</tp:taxon-name-part></tp:taxon-name></italic> male, July 2016, Flores <bold>g</bold> <italic><tp:taxon-name><tp:taxon-name-part taxon-name-part-type="genus">Bombus</tp:taxon-name-part> <tp:taxon-name-part taxon-name-part-type="species">pratorum</tp:taxon-name-part></tp:taxon-name></italic> male on <italic><tp:taxon-name><tp:taxon-name-part taxon-name-part-type="genus">Prunella</tp:taxon-name-part> <tp:taxon-name-part taxon-name-part-type="species">vulgaris</tp:taxon-name-part></tp:taxon-name></italic> (<tp:taxon-name><tp:taxon-name-part taxon-name-part-type="family">Lamiaceae</tp:taxon-name-part></tp:taxon-name>), August 2015, Faial (Miradoura da Caldeira) <bold>h</bold> <italic><tp:taxon-name><tp:taxon-name-part taxon-name-part-type="genus">Bombus</tp:taxon-name-part> <tp:taxon-name-part taxon-name-part-type="species">pratorum</tp:taxon-name-part></tp:taxon-name></italic> worker, Norway; photos: Steven Falk (<bold>a</bold>), Hanno Schaefer (<bold>b, c, e, f</bold>), Julie A. Weissmann (<bold>d</bold>), Valter Jacinto (<bold>g</bold>) and Kjetil Fellheim on wikipedia (creative commons license) (<bold>h</bold>); scale bars 2 mm.</p></caption><graphic xmlns:xlink="http://www.w3.org/1999/xlink" xlink:href="zookeys-642-063-g003.jpg" position="float" orientation="portrait" xlink:type="simple" id="oo_116769.jpg"/></fig><fig id="F2" position="float" orientation="portrait"><label>Figure 2.</label><caption><p>
            <abbrev xmlns:xlink="http://www.w3.org/1999/xlink" xlink:title="maximum likelihood" id="ABBRID0EZNAC" xlink:type="simple">ML</abbrev> phylogeny estimate of the bee species of the Azores archipelago based on 657 nucleotides of the <abbrev xmlns:xlink="http://www.w3.org/1999/xlink" xlink:title="cytochrome c oxidase I" id="ABBRID0E3NAC" xlink:type="simple">COI</abbrev> gene; sequences of Azorean samples in red, those from other regions in black; the phylogeny is rooted on the Azorean invasive <italic><tp:taxon-name><tp:taxon-name-part taxon-name-part-type="genus">Vespula</tp:taxon-name-part> <tp:taxon-name-part taxon-name-part-type="species">germanica</tp:taxon-name-part></tp:taxon-name></italic>; for sequences downloaded from GenBank, the accession numbers are given, for new Azorean sequences we give the collection number of <abbrev xmlns:xlink="http://www.w3.org/1999/xlink" content-type="institution" xlink:title="Technical University of Munich" id="ABBRID0EJOAC" xlink:type="simple">TUM</abbrev>; the two species <italic><tp:taxon-name><tp:taxon-name-part taxon-name-part-type="genus">Megachile</tp:taxon-name-part> <tp:taxon-name-part taxon-name-part-type="species">concinna</tp:taxon-name-part></tp:taxon-name></italic> and <italic><tp:taxon-name><tp:taxon-name-part taxon-name-part-type="genus">Hylaeus</tp:taxon-name-part> <tp:taxon-name-part taxon-name-part-type="species">azorae</tp:taxon-name-part></tp:taxon-name></italic> are missing in the tree because of lack of material from the Azores for sequencing and lack of sequences from other sources.</p></caption><graphic xmlns:xlink="http://www.w3.org/1999/xlink" xlink:href="zookeys-642-063-g002.jpg" position="float" orientation="portrait" xlink:type="simple" id="oo_116768.jpg"/></fig></tp:treatment-sec><ref-list><ref id="B41"><mixed-citation xmlns:xlink="http://www.w3.org/1999/xlink" xlink:type="simple">
          <person-group><name name-style="western"><surname>Widmer</surname><given-names>A</given-names></name><name name-style="western"><surname>Schmid-Hempel</surname><given-names>P</given-names></name><name name-style="western"><surname>Estoup</surname><given-names>A</given-names></name><name name-style="western"><surname>Scholl</surname><given-names>A</given-names></name></person-group> (<year>1998</year>) <article-title>Population genetic structure and colonization history of <italic><tp:taxon-name><tp:taxon-name-part taxon-name-part-type="genus">Bombus</tp:taxon-name-part> <tp:taxon-name-part taxon-name-part-type="species">terrestris</tp:taxon-name-part></tp:taxon-name></italic> s.l. (<tp:taxon-name><tp:taxon-name-part taxon-name-part-type="order">Hymenoptera</tp:taxon-name-part></tp:taxon-name>, <tp:taxon-name><tp:taxon-name-part taxon-name-part-type="family">Apidae</tp:taxon-name-part></tp:taxon-name>) from the Canary Islands and Madeira.</article-title> <source>Heredity</source> <volume>81</volume>: <fpage>563</fpage>–<lpage>572</lpage>. <ext-link xlink:type="simple" ext-link-type="doi" xlink:href="10.1046/j.1365-2540.1998.00407.x">https://doi.org/10.1046/j.1365-2540.1998.00407.x</ext-link></mixed-citation></ref><ref id="B42"><mixed-citation xmlns:xlink="http://www.w3.org/1999/xlink" xlink:type="simple">
          <person-group><name name-style="western"><surname>Williams</surname><given-names>PH</given-names></name><name name-style="western"><surname>Brown</surname><given-names>MJF</given-names></name><name name-style="western"><surname>Carolan</surname><given-names>JC</given-names></name><name name-style="western"><surname>An</surname><given-names>J</given-names></name><name name-style="western"><surname>Goulson</surname><given-names>D</given-names></name><name name-style="western"><surname>Aytekin</surname><given-names>AM</given-names></name><name name-style="western"><surname>Best</surname><given-names>LR</given-names></name><name name-style="western"><surname>Byvaltsev</surname><given-names>AM</given-names></name><name name-style="western"><surname>Cederberg</surname><given-names>B</given-names></name><name name-style="western"><surname>Dawson</surname><given-names>R</given-names></name><name name-style="western"><surname>Huang</surname><given-names>J</given-names></name><name name-style="western"><surname>Ito</surname><given-names>M</given-names></name><name name-style="western"><surname>Monfared</surname><given-names>A</given-names></name><name name-style="western"><surname>Raina</surname><given-names>RH</given-names></name><name name-style="western"><surname>Schmid-Hempel</surname><given-names>P</given-names></name><name name-style="western"><surname>Sheffield</surname><given-names>CS</given-names></name><name name-style="western"><surname>Šima</surname><given-names>P</given-names></name><name name-style="western"><surname>Xie</surname><given-names>Z</given-names></name></person-group> (<year>2012</year>) <article-title>Unveiling cryptic species of the bumblebee subgenus <tp:taxon-name><tp:taxon-name-part taxon-name-part-type="subgenus">Bombus</tp:taxon-name-part></tp:taxon-name> s. str. worldwide with COI barcodes (<tp:taxon-name><tp:taxon-name-part taxon-name-part-type="order">Hymenoptera</tp:taxon-name-part></tp:taxon-name>: <tp:taxon-name><tp:taxon-name-part taxon-name-part-type="family">Apidae</tp:taxon-name-part></tp:taxon-name>).</article-title> <source>Systematics and Biodiversity iFirst</source>, <fpage>1</fpage>–<lpage>36</lpage>.</mixed-citation></ref></ref-list></tp:taxon-treatment>
