# Supplementary material for: Bees of the Azores: an annotated checklist (Apidae, Hymenoptera)
Source: Zookeys. 2017 Jan 3;(642):63–95. doi: 10.3897/zookeys.642.10773 (PMC5240530; doi:10.3897/zookeys.642.10773)
Supplement: XML Treatment for Colletes eous [file zookeys.642.10773-treatment4.xml]

<!DOCTYPE tp:taxon-treatment
  PUBLIC "-//TaxonX//DTD Taxonomic Treatment Publishing DTD v0 20100105//EN" "tax-treatment-NSO.dtd">
<tp:taxon-treatment xmlns:tp="http://www.plazi.org/taxpub"><tp:treatment-meta><kwd-group><label>Taxon classification</label><kwd><named-content content-type="kingdom">Animalia</named-content></kwd><kwd><named-content content-type="order">Hymenoptera</named-content></kwd><kwd><named-content content-type="family">Colletidae</named-content></kwd></kwd-group><mixed-citation publication-type="journal"><person-group><name><surname>Weissmann</surname><given-names>Julie A.</given-names></name><name><surname>Picanço</surname><given-names>Ana</given-names></name><name><surname>Borges</surname><given-names>Paulo A.V.</given-names></name><name><surname>Schaefer</surname><given-names>Hanno</given-names></name></person-group><article-title>Bees of the Azores: an annotated checklist (<tp:taxon-name><tp:taxon-name-part taxon-name-part-type="family">Apidae</tp:taxon-name-part></tp:taxon-name>, <tp:taxon-name><tp:taxon-name-part taxon-name-part-type="order">Hymenoptera</tp:taxon-name-part></tp:taxon-name>)</article-title><source>Zookeys</source><day>3</day><month>1</month><year>2017</year><volume>2017</volume><issue>642</issue><fpage>63</fpage><lpage>95</lpage><pub-id pub-id-type="doi">10.3897/zookeys.642.10773</pub-id></mixed-citation></tp:treatment-meta><tp:nomenclature><tp:taxon-name>
                <tp:taxon-name-part taxon-name-part-type="genus">Colletes</tp:taxon-name-part>
                <tp:taxon-name-part taxon-name-part-type="species">eous</tp:taxon-name-part>
              </tp:taxon-name><tp:taxon-authority>(Morice)</tp:taxon-authority></tp:nomenclature><tp:treatment-sec sec-type="description" id="SECID0ENVBG"><title>Description.</title><p>Medium-sized bee (total length 10–13 mm in both sexes, wing length c. 8 mm in females) with orange brown hairy thorax and dark abdomen with white hairy tergite margins (Fig. <xref ref-type="fig" rid="F4">4a–b</xref>).</p><fig id="F4" position="float" orientation="portrait"><label>Figure 4.</label><caption><p>Azorean <italic><tp:taxon-name><tp:taxon-name-part taxon-name-part-type="genus">Colletes</tp:taxon-name-part></tp:taxon-name></italic> species: <bold>a</bold> aggregation of more than 50 males of <italic><tp:taxon-name><tp:taxon-name-part taxon-name-part-type="genus">Colletes</tp:taxon-name-part> <tp:taxon-name-part taxon-name-part-type="species">eous</tp:taxon-name-part></tp:taxon-name></italic>, June 2001, Santa Maria (pasture near airport) <bold>b</bold> <italic><tp:taxon-name><tp:taxon-name-part taxon-name-part-type="genus">Colletes</tp:taxon-name-part> <tp:taxon-name-part taxon-name-part-type="species">eous</tp:taxon-name-part></tp:taxon-name></italic> female from Santa Maria (B46, <abbrev xmlns:xlink="http://www.w3.org/1999/xlink" content-type="institution" xlink:title="Technical University of Munich" id="ABBRID0E5WBG" xlink:type="simple">TUM</abbrev>); photos: Hanno Schaefer (<bold>a</bold>) and Julie A. Weissmann (<bold>b</bold>); scale bars 2 mm.</p></caption><graphic xmlns:xlink="http://www.w3.org/1999/xlink" xlink:href="zookeys-642-063-g004.jpg" position="float" orientation="portrait" xlink:type="simple" id="oo_116770.jpg"/></fig></tp:treatment-sec><tp:treatment-sec sec-type="Distinguishing features" id="SECID0ELXBG"><title>Distinguishing features.</title><p>Medium-sized bee with light brown thorax and conspicuously black and white ringed abdomen.</p></tp:treatment-sec><tp:treatment-sec sec-type="distribution" id="SECID0EQXBG"><title>General distribution.</title><p>Mediterranean region to Central Asia (<xref ref-type="bibr" rid="B27">Kuhlmann 2005</xref>).</p></tp:treatment-sec><tp:treatment-sec sec-type="distribution" id="SECID0E1XBG"><title>Distribution in the Azores.</title><p>São Miguel and Santa Maria.</p></tp:treatment-sec><tp:treatment-sec sec-type="First record" id="SECID0E6XBG"><title>First record.</title><p>1972.</p></tp:treatment-sec><tp:treatment-sec sec-type="Nesting" id="SECID0EEYBG"><title>Nesting.</title><p>See above.</p></tp:treatment-sec><tp:treatment-sec sec-type="Social behaviour" id="SECID0EJYBG"><title>Social behaviour.</title><p>Solitary.</p></tp:treatment-sec><tp:treatment-sec sec-type="Foraging" id="SECID0EOYBG"><title>Foraging.</title><p>Based on literature polylectic.</p></tp:treatment-sec><tp:treatment-sec sec-type="phenology" id="SECID0ETYBG"><title>Phenology.</title><p>June-July.</p></tp:treatment-sec><tp:treatment-sec sec-type="material" id="SECID0EYYBG"><title>Material.</title><p>Santa Maria (Vila do Porto), July 1972, 1 male, leg. N.L.H. Krauss, coll. Snow Entomological Museum, Lawrence, Kansas; São Miguel (Mosteiros), 24.07.2004, 1 male, leg. A. Kroupa, coll. Kroupa (M. Kuhlmann, pers. comm., 28.09.2016); Santa Maria, July 2001, 1 female, leg. H. Schaefer, det. M. Kuhlmann, coll. <abbrev xmlns:xlink="http://www.w3.org/1999/xlink" content-type="institution" xlink:title="Technical University of Munich" id="ABBRID0E5YBG" xlink:type="simple">TUM</abbrev> (B46).</p></tp:treatment-sec><tp:treatment-sec sec-type="notes" id="SECID0ECZBG"><title>Note.</title><p>According to M. Kuhlmann, Kiel (pers. comm., 23.11.2015) earlier reports of <italic><tp:taxon-name><tp:taxon-name-part taxon-name-part-type="genus">Colletes</tp:taxon-name-part> <tp:taxon-name-part taxon-name-part-type="species">canescens</tp:taxon-name-part></tp:taxon-name></italic> Smith 1853, from the islands, most likely refer to this species.</p><p>DNA barcoding of specimen B46 (acc. no. <ext-link xmlns:xlink="http://www.w3.org/1999/xlink" ext-link-type="gen" xlink:href="KX824776" xlink:type="simple">KX824776</ext-link>) and <abbrev xmlns:xlink="http://www.w3.org/1999/xlink" xlink:title="Basic Local Alignment Search Tool" id="ABBRID0EZZBG" xlink:type="simple">BLAST</abbrev> search in GenBank resulted in <italic><tp:taxon-name><tp:taxon-name-part taxon-name-part-type="genus">Colletes</tp:taxon-name-part> <tp:taxon-name-part taxon-name-part-type="species">eous</tp:taxon-name-part></tp:taxon-name></italic> from Greece as best match (acc. no. <ext-link xmlns:xlink="http://www.w3.org/1999/xlink" ext-link-type="gen" xlink:href="EF028501" xlink:type="simple">EF028501</ext-link>). However, the similarity is only 94%, which means that there are 23 nucleotide differences distributed over the entire <abbrev xmlns:xlink="http://www.w3.org/1999/xlink" xlink:title="cytochrome c oxidase I" id="ABBRID0EL1BG" xlink:type="simple">COI</abbrev> sequences (see also branch length difference in the <abbrev xmlns:xlink="http://www.w3.org/1999/xlink" xlink:title="maximum likelihood" id="ABBRID0EO1BG" xlink:type="simple">ML</abbrev> tree, Fig. <xref ref-type="fig" rid="F2">2</xref>). <!--PageBreak-->This suggests that the Azorean <italic><tp:taxon-name><tp:taxon-name-part taxon-name-part-type="genus">Colletes</tp:taxon-name-part></tp:taxon-name></italic> is not the same species as the one sequenced from Greece but more morphological and genetic data is needed to solve this question.</p></tp:treatment-sec><tp:treatment-sec><!--Section generated to contain objects referenced in tp:taxon-treatment.--><fig id="F2" position="float" orientation="portrait"><label>Figure 2.</label><caption><p>
            <abbrev xmlns:xlink="http://www.w3.org/1999/xlink" xlink:title="maximum likelihood" id="ABBRID0EZNAC" xlink:type="simple">ML</abbrev> phylogeny estimate of the bee species of the Azores archipelago based on 657 nucleotides of the <abbrev xmlns:xlink="http://www.w3.org/1999/xlink" xlink:title="cytochrome c oxidase I" id="ABBRID0E3NAC" xlink:type="simple">COI</abbrev> gene; sequences of Azorean samples in red, those from other regions in black; the phylogeny is rooted on the Azorean invasive <italic><tp:taxon-name><tp:taxon-name-part taxon-name-part-type="genus">Vespula</tp:taxon-name-part> <tp:taxon-name-part taxon-name-part-type="species">germanica</tp:taxon-name-part></tp:taxon-name></italic>; for sequences downloaded from GenBank, the accession numbers are given, for new Azorean sequences we give the collection number of <abbrev xmlns:xlink="http://www.w3.org/1999/xlink" content-type="institution" xlink:title="Technical University of Munich" id="ABBRID0EJOAC" xlink:type="simple">TUM</abbrev>; the two species <italic><tp:taxon-name><tp:taxon-name-part taxon-name-part-type="genus">Megachile</tp:taxon-name-part> <tp:taxon-name-part taxon-name-part-type="species">concinna</tp:taxon-name-part></tp:taxon-name></italic> and <italic><tp:taxon-name><tp:taxon-name-part taxon-name-part-type="genus">Hylaeus</tp:taxon-name-part> <tp:taxon-name-part taxon-name-part-type="species">azorae</tp:taxon-name-part></tp:taxon-name></italic> are missing in the tree because of lack of material from the Azores for sequencing and lack of sequences from other sources.</p></caption><graphic xmlns:xlink="http://www.w3.org/1999/xlink" xlink:href="zookeys-642-063-g002.jpg" position="float" orientation="portrait" xlink:type="simple" id="oo_116768.jpg"/></fig></tp:treatment-sec><ref-list><ref id="B27"><mixed-citation xmlns:xlink="http://www.w3.org/1999/xlink" xlink:type="simple">
          <person-group><name name-style="western"><surname>Kuhlmann</surname><given-names>M</given-names></name></person-group> (<year>2005</year>) <article-title>Faunistik und Zoogeographie der Bienengattung <italic><tp:taxon-name><tp:taxon-name-part taxon-name-part-type="genus">Colletes</tp:taxon-name-part></tp:taxon-name></italic> Latreille 1802 (<tp:taxon-name><tp:taxon-name-part taxon-name-part-type="order">Hymenoptera</tp:taxon-name-part></tp:taxon-name>: <tp:taxon-name><tp:taxon-name-part taxon-name-part-type="family">Apidae</tp:taxon-name-part></tp:taxon-name>: <tp:taxon-name><tp:taxon-name-part taxon-name-part-type="family">Colletinae</tp:taxon-name-part></tp:taxon-name>) in Mittelasien.</article-title> <source>Linzer Biologische Beiträge</source> <volume>37/2</volume>: <fpage>1353</fpage>–<lpage>1396</lpage>.</mixed-citation></ref></ref-list></tp:taxon-treatment>
