# Supplementary material for: Bees of the Azores: an annotated checklist (Apidae, Hymenoptera)
Source: Zookeys. 2017 Jan 3;(642):63–95. doi: 10.3897/zookeys.642.10773 (PMC5240530; doi:10.3897/zookeys.642.10773)
Supplement: XML Treatment for Hylaeus (Prosopis) azorae [file zookeys.642.10773-treatment5.xml]

<!DOCTYPE tp:taxon-treatment
  PUBLIC "-//TaxonX//DTD Taxonomic Treatment Publishing DTD v0 20100105//EN" "tax-treatment-NSO.dtd">
<tp:taxon-treatment xmlns:tp="http://www.plazi.org/taxpub"><tp:treatment-meta><kwd-group><label>Taxon classification</label><kwd><named-content content-type="kingdom">Animalia</named-content></kwd><kwd><named-content content-type="order">Hymenoptera</named-content></kwd><kwd><named-content content-type="family">Colletidae</named-content></kwd></kwd-group><mixed-citation publication-type="journal"><person-group><name><surname>Weissmann</surname><given-names>Julie A.</given-names></name><name><surname>Picanço</surname><given-names>Ana</given-names></name><name><surname>Borges</surname><given-names>Paulo A.V.</given-names></name><name><surname>Schaefer</surname><given-names>Hanno</given-names></name></person-group><article-title>Bees of the Azores: an annotated checklist (<tp:taxon-name><tp:taxon-name-part taxon-name-part-type="family">Apidae</tp:taxon-name-part></tp:taxon-name>, <tp:taxon-name><tp:taxon-name-part taxon-name-part-type="order">Hymenoptera</tp:taxon-name-part></tp:taxon-name>)</article-title><source>Zookeys</source><day>3</day><month>1</month><year>2017</year><volume>2017</volume><issue>642</issue><fpage>63</fpage><lpage>95</lpage><pub-id pub-id-type="doi">10.3897/zookeys.642.10773</pub-id></mixed-citation></tp:treatment-meta><tp:nomenclature><tp:taxon-name>
                <tp:taxon-name-part taxon-name-part-type="genus">Hylaeus</tp:taxon-name-part> (<tp:taxon-name-part taxon-name-part-type="subgenus">Prosopis</tp:taxon-name-part>) <tp:taxon-name-part taxon-name-part-type="species">azorae</tp:taxon-name-part></tp:taxon-name><tp:taxon-authority>(Warncke)</tp:taxon-authority></tp:nomenclature><tp:treatment-sec sec-type="description" id="SECID0EEAAI"><title>Description.</title><p>Male 6–7 mm, female unknown; sternite 7 with winged appendages, sternite 8 deeply V-shaped (Fig. <xref ref-type="fig" rid="F6">6a</xref>).</p><fig id="F6" position="float" orientation="portrait"><label>Figure 6.</label><caption><p>Azorean <italic><tp:taxon-name><tp:taxon-name-part taxon-name-part-type="genus">Hylaeus</tp:taxon-name-part></tp:taxon-name></italic> species: <bold>a</bold> <italic><tp:taxon-name><tp:taxon-name-part taxon-name-part-type="genus">Hylaeus</tp:taxon-name-part> <tp:taxon-name-part taxon-name-part-type="species">azorae</tp:taxon-name-part></tp:taxon-name></italic> male, Holotype from Pico, Oberösterreichisches Landesmuseum Linz <bold>b</bold> <italic><tp:taxon-name><tp:taxon-name-part taxon-name-part-type="genus">Hylaeus</tp:taxon-name-part> <tp:taxon-name-part taxon-name-part-type="species">signatus</tp:taxon-name-part></tp:taxon-name></italic> male in <italic><tp:taxon-name><tp:taxon-name-part taxon-name-part-type="genus">Reseda</tp:taxon-name-part> <tp:taxon-name-part taxon-name-part-type="species">luteola</tp:taxon-name-part></tp:taxon-name></italic> (<tp:taxon-name><tp:taxon-name-part taxon-name-part-type="family">Resedaceae</tp:taxon-name-part></tp:taxon-name>), regurgitating nectar, June 2012, Graciosa <bold>c</bold> <italic><tp:taxon-name><tp:taxon-name-part taxon-name-part-type="genus">Hylaeus</tp:taxon-name-part> <tp:taxon-name-part taxon-name-part-type="species">pictipes</tp:taxon-name-part></tp:taxon-name></italic> female, dorsal view, on <italic><tp:taxon-name><tp:taxon-name-part taxon-name-part-type="genus">Solidago</tp:taxon-name-part> <tp:taxon-name-part taxon-name-part-type="species">azorica</tp:taxon-name-part></tp:taxon-name></italic> (<tp:taxon-name><tp:taxon-name-part taxon-name-part-type="family">Asteraceae</tp:taxon-name-part></tp:taxon-name>), July 2015, Corvo <bold>d</bold> <italic><tp:taxon-name><tp:taxon-name-part taxon-name-part-type="genus">Hylaeus</tp:taxon-name-part> <tp:taxon-name-part taxon-name-part-type="species">pictipes</tp:taxon-name-part></tp:taxon-name></italic> male (second male in the background) on <italic><tp:taxon-name><tp:taxon-name-part taxon-name-part-type="genus">Ranunculus</tp:taxon-name-part> <tp:taxon-name-part taxon-name-part-type="species">cortusifolius</tp:taxon-name-part></tp:taxon-name></italic> (<tp:taxon-name><tp:taxon-name-part taxon-name-part-type="family">Ranunculaceae</tp:taxon-name-part></tp:taxon-name>), June 2012, Corvo; photos: Hanno Schaefer (<bold>a, b, d</bold>); Julie A. Weissmann (<bold>c</bold>); scale bars 2 mm.</p></caption><graphic xmlns:xlink="http://www.w3.org/1999/xlink" xlink:href="zookeys-642-063-g006.jpg" position="float" orientation="portrait" xlink:type="simple" id="oo_116772.jpg"/></fig></tp:treatment-sec><tp:treatment-sec sec-type="Distinguishing features" id="SECID0EDEAI"><title>Distinguishing features.</title><p>Male with +/- rectangular yellowish face pattern (Fig. <xref ref-type="fig" rid="F5">5a</xref>); female unknown.</p></tp:treatment-sec><tp:treatment-sec sec-type="distribution" id="SECID0ENEAI"><title>General distribution.</title><p>Endemic to the Azores.</p></tp:treatment-sec><tp:treatment-sec sec-type="distribution" id="SECID0ESEAI"><title>Distribution in the Azores.</title><p>Pico, Montanha do Pico.</p></tp:treatment-sec><tp:treatment-sec sec-type="First record" id="SECID0EXEAI"><title>First record.</title><p>1938 (described in <xref ref-type="bibr" rid="B40">Warncke 1992b</xref>, known only from the type).</p></tp:treatment-sec><tp:treatment-sec sec-type="Nesting" id="SECID0EBFAI"><title>Nesting.</title><p>Unknown, probably in hollow twigs.</p></tp:treatment-sec><tp:treatment-sec sec-type="Social behaviour" id="SECID0EGFAI"><title>Social behaviour.</title><p>Unknown, but probably solitary.</p></tp:treatment-sec><tp:treatment-sec sec-type="Foraging" id="SECID0ELFAI"><title>Foraging.</title><p>Unknown.</p></tp:treatment-sec><tp:treatment-sec sec-type="phenology" id="SECID0EQFAI"><title>Phenology.</title><p>July.</p></tp:treatment-sec><tp:treatment-sec sec-type="material" id="SECID0EVFAI"><title>Material.</title><p>Pico, 10.07.1938, 1 male, leg. Ragnar Storå, coll. Linz.</p><!--PageBreak--></tp:treatment-sec><tp:treatment-sec><!--Section generated to contain objects referenced in tp:taxon-treatment.--><fig id="F5" position="float" orientation="portrait"><label>Figure 5.</label><caption><p>Face patterns of the Azorean <italic><tp:taxon-name><tp:taxon-name-part taxon-name-part-type="genus">Hylaeus</tp:taxon-name-part></tp:taxon-name></italic> species; males in the top row, females below: <bold>a</bold> <italic><tp:taxon-name><tp:taxon-name-part taxon-name-part-type="genus">Hylaeus</tp:taxon-name-part> <tp:taxon-name-part taxon-name-part-type="species">azorae</tp:taxon-name-part></tp:taxon-name></italic> <bold>b</bold> <italic><tp:taxon-name><tp:taxon-name-part taxon-name-part-type="genus">Hylaeus</tp:taxon-name-part> <tp:taxon-name-part taxon-name-part-type="species">pictipes</tp:taxon-name-part></tp:taxon-name></italic> <bold>c</bold> <italic><tp:taxon-name><tp:taxon-name-part taxon-name-part-type="genus">Hylaeus</tp:taxon-name-part> <tp:taxon-name-part taxon-name-part-type="species">signatus</tp:taxon-name-part></tp:taxon-name></italic> <bold>d</bold> <italic><tp:taxon-name><tp:taxon-name-part taxon-name-part-type="genus">Hylaeus</tp:taxon-name-part> <tp:taxon-name-part taxon-name-part-type="species">pictipes</tp:taxon-name-part></tp:taxon-name></italic> <bold>e</bold> <italic><tp:taxon-name><tp:taxon-name-part taxon-name-part-type="genus">Hylaeus</tp:taxon-name-part> <tp:taxon-name-part taxon-name-part-type="species">signatus</tp:taxon-name-part></tp:taxon-name></italic>; photos: Esther Ockermüller (Oberösterreichisches Landesmuseum Linz) (<bold>a, b, d</bold>) and Julie A. Weissmann (<bold>c, e</bold>); scale bars 0.1 mm.</p></caption><graphic xmlns:xlink="http://www.w3.org/1999/xlink" xlink:href="zookeys-642-063-g005.jpg" position="float" orientation="portrait" xlink:type="simple" id="oo_116771.jpg"/></fig></tp:treatment-sec><ref-list><ref id="B40"><mixed-citation xmlns:xlink="http://www.w3.org/1999/xlink" xlink:type="simple">
          <person-group><name name-style="western"><surname>Warncke</surname><given-names>K</given-names></name></person-group> (<year>1992b</year>) <article-title>2. Beitrag zur Systematik und Verbreitung der Bienengattung <italic><tp:taxon-name><tp:taxon-name-part taxon-name-part-type="genus">Prosopis</tp:taxon-name-part></tp:taxon-name></italic> F. in der Westpaläarktis (Hym., <tp:taxon-name><tp:taxon-name-part taxon-name-part-type="family">Apidae</tp:taxon-name-part></tp:taxon-name>).</article-title> <source>Linzer biologische Beiträge</source> <volume>24</volume>: <fpage>747</fpage>–<lpage>801</lpage>.</mixed-citation></ref></ref-list></tp:taxon-treatment>
