# Supplementary material for: Bees of the Azores: an annotated checklist (Apidae, Hymenoptera)
Source: Zookeys. 2017 Jan 3;(642):63–95. doi: 10.3897/zookeys.642.10773 (PMC5240530; doi:10.3897/zookeys.642.10773)
Supplement: XML Treatment for Hylaeus signatus [file zookeys.642.10773-treatment7.xml]

<!DOCTYPE tp:taxon-treatment
  PUBLIC "-//TaxonX//DTD Taxonomic Treatment Publishing DTD v0 20100105//EN" "tax-treatment-NSO.dtd">
<tp:taxon-treatment xmlns:tp="http://www.plazi.org/taxpub"><tp:treatment-meta><kwd-group><label>Taxon classification</label><kwd><named-content content-type="kingdom">Animalia</named-content></kwd><kwd><named-content content-type="order">Hymenoptera</named-content></kwd><kwd><named-content content-type="family">Colletidae</named-content></kwd></kwd-group><mixed-citation publication-type="journal"><person-group><name><surname>Weissmann</surname><given-names>Julie A.</given-names></name><name><surname>Picanço</surname><given-names>Ana</given-names></name><name><surname>Borges</surname><given-names>Paulo A.V.</given-names></name><name><surname>Schaefer</surname><given-names>Hanno</given-names></name></person-group><article-title>Bees of the Azores: an annotated checklist (<tp:taxon-name><tp:taxon-name-part taxon-name-part-type="family">Apidae</tp:taxon-name-part></tp:taxon-name>, <tp:taxon-name><tp:taxon-name-part taxon-name-part-type="order">Hymenoptera</tp:taxon-name-part></tp:taxon-name>)</article-title><source>Zookeys</source><day>3</day><month>1</month><year>2017</year><volume>2017</volume><issue>642</issue><fpage>63</fpage><lpage>95</lpage><pub-id pub-id-type="doi">10.3897/zookeys.642.10773</pub-id></mixed-citation></tp:treatment-meta><tp:nomenclature><tp:taxon-name>
                <tp:taxon-name-part taxon-name-part-type="genus">Hylaeus</tp:taxon-name-part>
                <tp:taxon-name-part taxon-name-part-type="species">signatus</tp:taxon-name-part>
              </tp:taxon-name><tp:taxon-authority>(Panzer)</tp:taxon-authority></tp:nomenclature><tp:treatment-sec sec-type="description" id="SECID0E3MAI"><title>Description.</title><p>Medium-sized black bee (total length 7–9 mm in both sexes, wing length 4.5–5.5 mm in females and 4–6 mm in males) with roundish face and conspicuous yellowish-white face markings, without curved grooves (fovea) along eye margin; mandibles and legs black; white hair bands on lateral sides of tergite 1 (Fig. <xref ref-type="fig" rid="F6">6b</xref>).</p></tp:treatment-sec><tp:treatment-sec sec-type="Distinguishing features" id="SECID0EGNAI"><title>Distinguishing features.</title><p>Relatively large; male with mask not exceeding insertion point of antennae (Fig. <xref ref-type="fig" rid="F5">5 c</xref>), female face pattern with the two spots larger than in <italic><tp:taxon-name><tp:taxon-name-part taxon-name-part-type="genus">Hylaeus</tp:taxon-name-part> <tp:taxon-name-part taxon-name-part-type="species">pictipes</tp:taxon-name-part></tp:taxon-name></italic> and more triangular in outline (Fig. <xref ref-type="fig" rid="F5">5e</xref>); <italic><tp:taxon-name><tp:taxon-name-part taxon-name-part-type="genus">Reseda</tp:taxon-name-part></tp:taxon-name></italic> specialist.</p><!--PageBreak--></tp:treatment-sec><tp:treatment-sec sec-type="distribution" id="SECID0EGOAI"><title>General distribution.</title><p>Madeira (introduced); North Africa; Eurasia, from Portugal in the West to northern Scandinavia and Uzbekistan in the East.</p></tp:treatment-sec><tp:treatment-sec sec-type="distribution" id="SECID0ELOAI"><title>Distribution in the Azores.</title><p>All islands except São Jorge.</p></tp:treatment-sec><tp:treatment-sec sec-type="First record" id="SECID0EQOAI"><title>First record.</title><p>2001 (Santa Maria; H. Schaefer, unpublished data).</p></tp:treatment-sec><tp:treatment-sec sec-type="Nesting" id="SECID0EVOAI"><title>Nesting.</title><p>In existing cavities (twigs, earth, abandoned nests of other <tp:taxon-name><tp:taxon-name-part taxon-name-part-type="order">hymenoptera</tp:taxon-name-part></tp:taxon-name>, etc.), sometimes in dense aggregations.</p></tp:treatment-sec><tp:treatment-sec sec-type="Social behaviour" id="SECID0EAPAI"><title>Social behaviour.</title><p>Solitary bee.</p></tp:treatment-sec><tp:treatment-sec sec-type="Foraging" id="SECID0EFPAI"><title>Foraging.</title><p>Oligolectic, usually <italic><tp:taxon-name><tp:taxon-name-part taxon-name-part-type="genus">Reseda</tp:taxon-name-part></tp:taxon-name></italic> specialist, but in the Azores also observed on <italic><tp:taxon-name><tp:taxon-name-part taxon-name-part-type="genus">Tamarix</tp:taxon-name-part> <tp:taxon-name-part taxon-name-part-type="species">africana</tp:taxon-name-part></tp:taxon-name></italic> (<tp:taxon-name><tp:taxon-name-part taxon-name-part-type="family">Tamaricaceae</tp:taxon-name-part></tp:taxon-name>).</p></tp:treatment-sec><tp:treatment-sec sec-type="phenology" id="SECID0EBQAI"><title>Phenology.</title><p>June-August.</p></tp:treatment-sec><tp:treatment-sec sec-type="material" id="SECID0EGQAI"><title>Material.</title><p>Corvo (Vila do Corvo), 04.08.2014, 1 male; Graciosa, June 2012, 3 females, 7 males on <italic><tp:taxon-name><tp:taxon-name-part taxon-name-part-type="genus">Tamarix</tp:taxon-name-part></tp:taxon-name></italic>; Terceira (airport), 08.08.2014, 1 female, 1 male; Santa Maria, 1 female, all leg. H. Schaefer, coll. <abbrev xmlns:xlink="http://www.w3.org/1999/xlink" content-type="institution" xlink:title="Technical University of Munich" id="ABBRID0ETQAI" xlink:type="simple">TUM</abbrev> (B8-B20; B45).</p><p>The <abbrev xmlns:xlink="http://www.w3.org/1999/xlink" xlink:title="cytochrome c oxidase I" id="ABBRID0EZQAI" xlink:type="simple">COI</abbrev> sequence of specimen H. Schaefer B12 (<abbrev xmlns:xlink="http://www.w3.org/1999/xlink" content-type="institution" xlink:title="Technical University of Munich" id="ABBRID0E3QAI" xlink:type="simple">TUM</abbrev>), acc. no. <ext-link xmlns:xlink="http://www.w3.org/1999/xlink" ext-link-type="gen" xlink:href="KX824778" xlink:type="simple">KX824778</ext-link>, is identical to a <italic><tp:taxon-name><tp:taxon-name-part taxon-name-part-type="genus">Hylaeus</tp:taxon-name-part> <tp:taxon-name-part taxon-name-part-type="species">signatus</tp:taxon-name-part></tp:taxon-name></italic> sequence from Germany (<ext-link xmlns:xlink="http://www.w3.org/1999/xlink" ext-link-type="gen" xlink:href="KJ837965" xlink:type="simple">KJ837965</ext-link>, see Fig. <xref ref-type="fig" rid="F2">2</xref>).</p></tp:treatment-sec><tp:treatment-sec><!--Section generated to contain objects referenced in tp:taxon-treatment.--><fig id="F6" position="float" orientation="portrait"><label>Figure 6.</label><caption><p>Azorean <italic><tp:taxon-name><tp:taxon-name-part taxon-name-part-type="genus">Hylaeus</tp:taxon-name-part></tp:taxon-name></italic> species: <bold>a</bold> <italic><tp:taxon-name><tp:taxon-name-part taxon-name-part-type="genus">Hylaeus</tp:taxon-name-part> <tp:taxon-name-part taxon-name-part-type="species">azorae</tp:taxon-name-part></tp:taxon-name></italic> male, Holotype from Pico, Oberösterreichisches Landesmuseum Linz <bold>b</bold> <italic><tp:taxon-name><tp:taxon-name-part taxon-name-part-type="genus">Hylaeus</tp:taxon-name-part> <tp:taxon-name-part taxon-name-part-type="species">signatus</tp:taxon-name-part></tp:taxon-name></italic> male in <italic><tp:taxon-name><tp:taxon-name-part taxon-name-part-type="genus">Reseda</tp:taxon-name-part> <tp:taxon-name-part taxon-name-part-type="species">luteola</tp:taxon-name-part></tp:taxon-name></italic> (<tp:taxon-name><tp:taxon-name-part taxon-name-part-type="family">Resedaceae</tp:taxon-name-part></tp:taxon-name>), regurgitating nectar, June 2012, Graciosa <bold>c</bold> <italic><tp:taxon-name><tp:taxon-name-part taxon-name-part-type="genus">Hylaeus</tp:taxon-name-part> <tp:taxon-name-part taxon-name-part-type="species">pictipes</tp:taxon-name-part></tp:taxon-name></italic> female, dorsal view, on <italic><tp:taxon-name><tp:taxon-name-part taxon-name-part-type="genus">Solidago</tp:taxon-name-part> <tp:taxon-name-part taxon-name-part-type="species">azorica</tp:taxon-name-part></tp:taxon-name></italic> (<tp:taxon-name><tp:taxon-name-part taxon-name-part-type="family">Asteraceae</tp:taxon-name-part></tp:taxon-name>), July 2015, Corvo <bold>d</bold> <italic><tp:taxon-name><tp:taxon-name-part taxon-name-part-type="genus">Hylaeus</tp:taxon-name-part> <tp:taxon-name-part taxon-name-part-type="species">pictipes</tp:taxon-name-part></tp:taxon-name></italic> male (second male in the background) on <italic><tp:taxon-name><tp:taxon-name-part taxon-name-part-type="genus">Ranunculus</tp:taxon-name-part> <tp:taxon-name-part taxon-name-part-type="species">cortusifolius</tp:taxon-name-part></tp:taxon-name></italic> (<tp:taxon-name><tp:taxon-name-part taxon-name-part-type="family">Ranunculaceae</tp:taxon-name-part></tp:taxon-name>), June 2012, Corvo; photos: Hanno Schaefer (<bold>a, b, d</bold>); Julie A. Weissmann (<bold>c</bold>); scale bars 2 mm.</p></caption><graphic xmlns:xlink="http://www.w3.org/1999/xlink" xlink:href="zookeys-642-063-g006.jpg" position="float" orientation="portrait" xlink:type="simple" id="oo_116772.jpg"/></fig><fig id="F5" position="float" orientation="portrait"><label>Figure 5.</label><caption><p>Face patterns of the Azorean <italic><tp:taxon-name><tp:taxon-name-part taxon-name-part-type="genus">Hylaeus</tp:taxon-name-part></tp:taxon-name></italic> species; males in the top row, females below: <bold>a</bold> <italic><tp:taxon-name><tp:taxon-name-part taxon-name-part-type="genus">Hylaeus</tp:taxon-name-part> <tp:taxon-name-part taxon-name-part-type="species">azorae</tp:taxon-name-part></tp:taxon-name></italic> <bold>b</bold> <italic><tp:taxon-name><tp:taxon-name-part taxon-name-part-type="genus">Hylaeus</tp:taxon-name-part> <tp:taxon-name-part taxon-name-part-type="species">pictipes</tp:taxon-name-part></tp:taxon-name></italic> <bold>c</bold> <italic><tp:taxon-name><tp:taxon-name-part taxon-name-part-type="genus">Hylaeus</tp:taxon-name-part> <tp:taxon-name-part taxon-name-part-type="species">signatus</tp:taxon-name-part></tp:taxon-name></italic> <bold>d</bold> <italic><tp:taxon-name><tp:taxon-name-part taxon-name-part-type="genus">Hylaeus</tp:taxon-name-part> <tp:taxon-name-part taxon-name-part-type="species">pictipes</tp:taxon-name-part></tp:taxon-name></italic> <bold>e</bold> <italic><tp:taxon-name><tp:taxon-name-part taxon-name-part-type="genus">Hylaeus</tp:taxon-name-part> <tp:taxon-name-part taxon-name-part-type="species">signatus</tp:taxon-name-part></tp:taxon-name></italic>; photos: Esther Ockermüller (Oberösterreichisches Landesmuseum Linz) (<bold>a, b, d</bold>) and Julie A. Weissmann (<bold>c, e</bold>); scale bars 0.1 mm.</p></caption><graphic xmlns:xlink="http://www.w3.org/1999/xlink" xlink:href="zookeys-642-063-g005.jpg" position="float" orientation="portrait" xlink:type="simple" id="oo_116771.jpg"/></fig><fig id="F2" position="float" orientation="portrait"><label>Figure 2.</label><caption><p>
            <abbrev xmlns:xlink="http://www.w3.org/1999/xlink" xlink:title="maximum likelihood" id="ABBRID0EZNAC" xlink:type="simple">ML</abbrev> phylogeny estimate of the bee species of the Azores archipelago based on 657 nucleotides of the <abbrev xmlns:xlink="http://www.w3.org/1999/xlink" xlink:title="cytochrome c oxidase I" id="ABBRID0E3NAC" xlink:type="simple">COI</abbrev> gene; sequences of Azorean samples in red, those from other regions in black; the phylogeny is rooted on the Azorean invasive <italic><tp:taxon-name><tp:taxon-name-part taxon-name-part-type="genus">Vespula</tp:taxon-name-part> <tp:taxon-name-part taxon-name-part-type="species">germanica</tp:taxon-name-part></tp:taxon-name></italic>; for sequences downloaded from GenBank, the accession numbers are given, for new Azorean sequences we give the collection number of <abbrev xmlns:xlink="http://www.w3.org/1999/xlink" content-type="institution" xlink:title="Technical University of Munich" id="ABBRID0EJOAC" xlink:type="simple">TUM</abbrev>; the two species <italic><tp:taxon-name><tp:taxon-name-part taxon-name-part-type="genus">Megachile</tp:taxon-name-part> <tp:taxon-name-part taxon-name-part-type="species">concinna</tp:taxon-name-part></tp:taxon-name></italic> and <italic><tp:taxon-name><tp:taxon-name-part taxon-name-part-type="genus">Hylaeus</tp:taxon-name-part> <tp:taxon-name-part taxon-name-part-type="species">azorae</tp:taxon-name-part></tp:taxon-name></italic> are missing in the tree because of lack of material from the Azores for sequencing and lack of sequences from other sources.</p></caption><graphic xmlns:xlink="http://www.w3.org/1999/xlink" xlink:href="zookeys-642-063-g002.jpg" position="float" orientation="portrait" xlink:type="simple" id="oo_116768.jpg"/></fig></tp:treatment-sec></tp:taxon-treatment>
