# Supplementary material for: Bees of the Azores: an annotated checklist (Apidae, Hymenoptera)
Source: Zookeys. 2017 Jan 3;(642):63–95. doi: 10.3897/zookeys.642.10773 (PMC5240530; doi:10.3897/zookeys.642.10773)
Supplement: XML Treatment for Halictus lativentris [file zookeys.642.10773-treatment8.xml]

<!DOCTYPE tp:taxon-treatment
  PUBLIC "-//TaxonX//DTD Taxonomic Treatment Publishing DTD v0 20100105//EN" "tax-treatment-NSO.dtd">
<tp:taxon-treatment xmlns:tp="http://www.plazi.org/taxpub"><tp:treatment-meta><kwd-group><label>Taxon classification</label><kwd><named-content content-type="kingdom">Animalia</named-content></kwd><kwd><named-content content-type="order">Hymenoptera</named-content></kwd><kwd><named-content content-type="family">Halictidae</named-content></kwd></kwd-group><mixed-citation publication-type="journal"><person-group><name><surname>Weissmann</surname><given-names>Julie A.</given-names></name><name><surname>Picanço</surname><given-names>Ana</given-names></name><name><surname>Borges</surname><given-names>Paulo A.V.</given-names></name><name><surname>Schaefer</surname><given-names>Hanno</given-names></name></person-group><article-title>Bees of the Azores: an annotated checklist (<tp:taxon-name><tp:taxon-name-part taxon-name-part-type="family">Apidae</tp:taxon-name-part></tp:taxon-name>, <tp:taxon-name><tp:taxon-name-part taxon-name-part-type="order">Hymenoptera</tp:taxon-name-part></tp:taxon-name>)</article-title><source>Zookeys</source><day>3</day><month>1</month><year>2017</year><volume>2017</volume><issue>642</issue><fpage>63</fpage><lpage>95</lpage><pub-id pub-id-type="doi">10.3897/zookeys.642.10773</pub-id></mixed-citation></tp:treatment-meta><tp:nomenclature><tp:taxon-name>
                <tp:taxon-name-part taxon-name-part-type="genus">Halictus</tp:taxon-name-part>
                <tp:taxon-name-part taxon-name-part-type="species">lativentris</tp:taxon-name-part>
              </tp:taxon-name><tp:taxon-authority>(Schenk)</tp:taxon-authority><tp:nomenclature-citation-list><tp:nomenclature-citation><tp:taxon-name>
                    <tp:taxon-name-part taxon-name-part-type="genus">Halictus</tp:taxon-name-part> <tp:taxon-name-part taxon-name-part-type="species">lativentris</tp:taxon-name-part></tp:taxon-name><comment>(Schenk), (<tp:taxon-name><tp:taxon-name-part taxon-name-part-type="genus">Lasioglossum</tp:taxon-name-part> <tp:taxon-name-part taxon-name-part-type="species">lativentre</tp:taxon-name-part></tp:taxon-name>)</comment></tp:nomenclature-citation></tp:nomenclature-citation-list></tp:nomenclature><tp:treatment-sec sec-type="description" id="SECID0EF1AI"><title>Description.</title><p>Small, dark brown bee (total length 8–9 mm in both sexes, wing length 5,5–6 mm in females and 4,5–5,5 mm in males), with narrow bands of pale hair on the abdomen; stigma light brown (Fig. <xref ref-type="fig" rid="F7">7a–b</xref>).</p></tp:treatment-sec><tp:treatment-sec sec-type="Distinguishing features" id="SECID0EP1AI"><title>Distinguishing features.</title><p>Unknown.</p></tp:treatment-sec><tp:treatment-sec sec-type="distribution" id="SECID0EU1AI"><title>General distribution.</title><p>West- and Central Europe.</p></tp:treatment-sec><tp:treatment-sec sec-type="distribution" id="SECID0EZ1AI"><title>Distribution in the Azores.</title><p>Faial, São Miguel.</p></tp:treatment-sec><tp:treatment-sec sec-type="First record" id="SECID0E51AI"><title>First record.</title><p>1984 (first mentioned by Stöckl 1988).</p></tp:treatment-sec><tp:treatment-sec sec-type="Nesting" id="SECID0ED2AI"><title>Nesting.</title><p>Probably in light soils.</p></tp:treatment-sec><tp:treatment-sec sec-type="Social behaviour" id="SECID0EI2AI"><title>Social behaviour.</title><p>Solitary.</p></tp:treatment-sec><tp:treatment-sec sec-type="Foraging" id="SECID0EN2AI"><title>Foraging.</title><p>No observation data from the Azores available, probably polylectic.</p><!--PageBreak--></tp:treatment-sec><tp:treatment-sec sec-type="phenology" id="SECID0ET2AI"><title>Phenology.</title><p>July-August.</p></tp:treatment-sec><tp:treatment-sec sec-type="material" id="SECID0EY2AI"><title>Material.</title><p>São Miguel (Remédios), 10.08.1984, 1 male, leg. La Roche, det. Ebmer (Ebmer, pers. comm., 20.09.2016); Faial (Horta), 22.07.1992, 1 female, leg. P. Wirtz, det. Ebmer, coll. Warncke (Linz).</p><!--PageBreak--></tp:treatment-sec><tp:treatment-sec><!--Section generated to contain objects referenced in tp:taxon-treatment.--><fig id="F7" position="float" orientation="portrait"><label>Figure 7.</label><caption><p>Azorean <italic><tp:taxon-name><tp:taxon-name-part taxon-name-part-type="genus">Halictus</tp:taxon-name-part></tp:taxon-name></italic> species: <bold>a</bold> <italic><tp:taxon-name><tp:taxon-name-part taxon-name-part-type="genus">Halictus</tp:taxon-name-part> <tp:taxon-name-part taxon-name-part-type="species">lativentris</tp:taxon-name-part></tp:taxon-name></italic> male, UK <bold>b</bold> <italic><tp:taxon-name><tp:taxon-name-part taxon-name-part-type="genus">Halictus</tp:taxon-name-part> <tp:taxon-name-part taxon-name-part-type="species">lativentris</tp:taxon-name-part></tp:taxon-name></italic> female from Faial, leg. P. Wirtz <bold>c</bold> <italic><tp:taxon-name><tp:taxon-name-part taxon-name-part-type="genus">Halictus</tp:taxon-name-part> <tp:taxon-name-part taxon-name-part-type="species">malachurus</tp:taxon-name-part></tp:taxon-name></italic> male on <italic><tp:taxon-name><tp:taxon-name-part taxon-name-part-type="genus">Foeniculum</tp:taxon-name-part> <tp:taxon-name-part taxon-name-part-type="species">vulgare</tp:taxon-name-part></tp:taxon-name></italic> (<tp:taxon-name><tp:taxon-name-part taxon-name-part-type="family">Apiaceae</tp:taxon-name-part></tp:taxon-name>) with <italic><tp:taxon-name><tp:taxon-name-part taxon-name-part-type="genus">Brassicogethes</tp:taxon-name-part></tp:taxon-name></italic> beetle in the foreground, July 2016, Corvo <bold>d</bold> <italic><tp:taxon-name><tp:taxon-name-part taxon-name-part-type="genus">Halictus</tp:taxon-name-part> <tp:taxon-name-part taxon-name-part-type="species">malachurus</tp:taxon-name-part></tp:taxon-name></italic> female on <italic><tp:taxon-name><tp:taxon-name-part taxon-name-part-type="genus">Galactites</tp:taxon-name-part> <tp:taxon-name-part taxon-name-part-type="species">tomentosus</tp:taxon-name-part></tp:taxon-name></italic> (<tp:taxon-name><tp:taxon-name-part taxon-name-part-type="family">Asteraceae</tp:taxon-name-part></tp:taxon-name>), June 2012, Graciosa; <bold>e</bold> <italic><tp:taxon-name><tp:taxon-name-part taxon-name-part-type="genus">Halictus</tp:taxon-name-part> <tp:taxon-name-part taxon-name-part-type="species">malachurus</tp:taxon-name-part></tp:taxon-name></italic> female on <italic><tp:taxon-name><tp:taxon-name-part taxon-name-part-type="genus">Reseda</tp:taxon-name-part> <tp:taxon-name-part taxon-name-part-type="species">luteola</tp:taxon-name-part></tp:taxon-name></italic> (<tp:taxon-name><tp:taxon-name-part taxon-name-part-type="family">Resedaceae</tp:taxon-name-part></tp:taxon-name>), July 2016, Corvo <bold>f</bold> <italic><tp:taxon-name><tp:taxon-name-part taxon-name-part-type="genus">Halictus</tp:taxon-name-part> <tp:taxon-name-part taxon-name-part-type="species">malachurus</tp:taxon-name-part></tp:taxon-name></italic> female approaching nest, while another female guards the entrance hole and touches the antennae of the arriving bee to control its scent, July 2016, Corvo; photos: Jeremy Early (<bold>a</bold>), Esther Ockermüller (Oberösterreichisches Landesmuseum Linz) (<bold>b</bold>), Julie A. Weissmann (<bold>c, e, f</bold>); Hanno Schaefer (<bold>d</bold>); scale bars 2 mm.</p></caption><graphic xmlns:xlink="http://www.w3.org/1999/xlink" xlink:href="zookeys-642-063-g007.jpg" position="float" orientation="portrait" xlink:type="simple" id="oo_116773.jpg"/></fig></tp:treatment-sec></tp:taxon-treatment>
