# Supplementary material for: Bees of the Azores: an annotated checklist (Apidae, Hymenoptera)
Source: Zookeys. 2017 Jan 3;(642):63–95. doi: 10.3897/zookeys.642.10773 (PMC5240530; doi:10.3897/zookeys.642.10773)
Supplement: XML Treatment for Halictus malachurus [file zookeys.642.10773-treatment9.xml]

<!DOCTYPE tp:taxon-treatment
  PUBLIC "-//TaxonX//DTD Taxonomic Treatment Publishing DTD v0 20100105//EN" "tax-treatment-NSO.dtd">
<tp:taxon-treatment xmlns:tp="http://www.plazi.org/taxpub"><tp:treatment-meta><kwd-group><label>Taxon classification</label><kwd><named-content content-type="kingdom">Animalia</named-content></kwd><kwd><named-content content-type="order">Hymenoptera</named-content></kwd><kwd><named-content content-type="family">Halictidae</named-content></kwd></kwd-group><mixed-citation publication-type="journal"><person-group><name><surname>Weissmann</surname><given-names>Julie A.</given-names></name><name><surname>Picanço</surname><given-names>Ana</given-names></name><name><surname>Borges</surname><given-names>Paulo A.V.</given-names></name><name><surname>Schaefer</surname><given-names>Hanno</given-names></name></person-group><article-title>Bees of the Azores: an annotated checklist (<tp:taxon-name><tp:taxon-name-part taxon-name-part-type="family">Apidae</tp:taxon-name-part></tp:taxon-name>, <tp:taxon-name><tp:taxon-name-part taxon-name-part-type="order">Hymenoptera</tp:taxon-name-part></tp:taxon-name>)</article-title><source>Zookeys</source><day>3</day><month>1</month><year>2017</year><volume>2017</volume><issue>642</issue><fpage>63</fpage><lpage>95</lpage><pub-id pub-id-type="doi">10.3897/zookeys.642.10773</pub-id></mixed-citation></tp:treatment-meta><tp:nomenclature><tp:taxon-name>
                <tp:taxon-name-part taxon-name-part-type="genus">Halictus</tp:taxon-name-part>
                <tp:taxon-name-part taxon-name-part-type="species">malachurus</tp:taxon-name-part>
              </tp:taxon-name><tp:taxon-authority>(Kirby)</tp:taxon-authority><tp:nomenclature-citation-list><tp:nomenclature-citation><tp:taxon-name>
                    <tp:taxon-name-part taxon-name-part-type="genus">Halictus</tp:taxon-name-part> <tp:taxon-name-part taxon-name-part-type="species">malachurus</tp:taxon-name-part></tp:taxon-name><comment>(Kirby), (<tp:taxon-name><tp:taxon-name-part taxon-name-part-type="genus">Lasioglossum</tp:taxon-name-part> <tp:taxon-name-part taxon-name-part-type="species">malachurum</tp:taxon-name-part></tp:taxon-name>)</comment></tp:nomenclature-citation></tp:nomenclature-citation-list></tp:nomenclature><tp:treatment-sec sec-type="description" id="SECID0ET4AI"><title>Description.</title><p>Small dark brown bee (total length 7–10 mm in both sexes, wing length 5,5–6,5 mm in females and 4,5–6,5 mm in males); males and females with densely punctuated scutum and top of propodeum with angulate hind corner; males with black or extensively red abdomen, particularly long antennae and extensively yellow legs (Fig. <xref ref-type="fig" rid="F7">7c–f</xref>).</p></tp:treatment-sec><tp:treatment-sec sec-type="Distinguishing features" id="SECID0E44AI"><title>Distinguishing features.</title><p>The largest representative of the genus in the Azores; “shoulders” of the thorax strongly angled (Fig. <xref ref-type="fig" rid="F7">7e</xref>).</p></tp:treatment-sec><tp:treatment-sec sec-type="distribution" id="SECID0EH5AI"><title>General distribution.</title><p>North Africa; Eurasia, from Portugal to Iran and North to Denmark.</p></tp:treatment-sec><tp:treatment-sec sec-type="distribution" id="SECID0EM5AI"><title>Distribution in the Azores.</title><p>All islands except Terceira (where probably overlooked).</p></tp:treatment-sec><tp:treatment-sec sec-type="First record" id="SECID0ER5AI"><title>First record.</title><p>1930 (first mentioned by <xref ref-type="bibr" rid="B7">Benoist et al. 1936</xref>).</p></tp:treatment-sec><tp:treatment-sec sec-type="Nesting" id="SECID0E25AI"><title>Nesting.</title><p>Ground nesting (mostly in compacted soil), often in large aggregations; sentinel bee closes access with her head (Fig. <xref ref-type="fig" rid="F7">7f</xref>).</p></tp:treatment-sec><tp:treatment-sec sec-type="Social behaviour" id="SECID0EF6AI"><title>Social behaviour.</title><p>Eusocial, sometimes polygynous, and sometimes (in warmer environments) with several broods of workers.</p></tp:treatment-sec><tp:treatment-sec sec-type="Foraging" id="SECID0EK6AI"><title>Foraging.</title><p>Polylectic, observed e.g., on <tp:taxon-name><tp:taxon-name-part taxon-name-part-type="family">Apiaceae</tp:taxon-name-part></tp:taxon-name> (<italic><tp:taxon-name><tp:taxon-name-part taxon-name-part-type="genus">Foeniculum</tp:taxon-name-part> <tp:taxon-name-part taxon-name-part-type="species">vulgare</tp:taxon-name-part></tp:taxon-name></italic>), <tp:taxon-name><tp:taxon-name-part taxon-name-part-type="family">Asteraceae</tp:taxon-name-part></tp:taxon-name> (<italic><tp:taxon-name><tp:taxon-name-part taxon-name-part-type="genus">Galactites</tp:taxon-name-part> <tp:taxon-name-part taxon-name-part-type="species">tomentosus</tp:taxon-name-part></tp:taxon-name></italic>, <italic><tp:taxon-name><tp:taxon-name-part taxon-name-part-type="genus">Helminthotheca</tp:taxon-name-part> <tp:taxon-name-part taxon-name-part-type="species">echioides</tp:taxon-name-part></tp:taxon-name></italic>, <italic><tp:taxon-name><tp:taxon-name-part taxon-name-part-type="genus">Solidago</tp:taxon-name-part> <tp:taxon-name-part taxon-name-part-type="species">azorica</tp:taxon-name-part></tp:taxon-name></italic>, <italic><tp:taxon-name><tp:taxon-name-part taxon-name-part-type="genus">Tolpis</tp:taxon-name-part> <tp:taxon-name-part taxon-name-part-type="species">azorica</tp:taxon-name-part></tp:taxon-name></italic>) and <tp:taxon-name><tp:taxon-name-part taxon-name-part-type="family">Resedaceae</tp:taxon-name-part></tp:taxon-name> (<italic><tp:taxon-name><tp:taxon-name-part taxon-name-part-type="genus">Reseda</tp:taxon-name-part> <tp:taxon-name-part taxon-name-part-type="species">luteola</tp:taxon-name-part></tp:taxon-name></italic>).</p></tp:treatment-sec><tp:treatment-sec sec-type="phenology" id="SECID0E2BBI"><title>Phenology.</title><p>July-September.</p></tp:treatment-sec><tp:treatment-sec sec-type="material" id="SECID0EACBI"><title>Material.</title><p>São Miguel (Furnas) and Faial (Horta), August-September 1930, leg. L. Chopard, det. Blüthgen (<xref ref-type="bibr" rid="B7">Benoist et al. 1936</xref>, not seen). São Miguel, September 1954, 5 males, leg. M. Diñiz. São Miguel (Lagoa das Furnas), 07.08.1984, 1 female; São Miguel (Ponta Delgada), 12.08.1984, 2 females; São Miguel (Ginetes), 11.08.1984, 2 females; São Miguel (São João), 09.08.1984, 2 females, 2 males; São Miguel (Feteiras), 11.08.1984, 4 males, all leg. La Roche, det. Ebmer (Ebmer, pers. comm.). Flores, 02.08.2014, 1 female; Graciosa, 3 females, 1 male, all leg. H. Schaefer, coll. <abbrev xmlns:xlink="http://www.w3.org/1999/xlink" content-type="institution" xlink:title="Technical University of Munich" id="ABBRID0EKCBI" xlink:type="simple">TUM</abbrev> (specimens B21-B25).</p><p>The <abbrev xmlns:xlink="http://www.w3.org/1999/xlink" xlink:title="cytochrome c oxidase I" id="ABBRID0EQCBI" xlink:type="simple">COI</abbrev> sequences of specimens H. Schaefer B21 and B23 (<abbrev xmlns:xlink="http://www.w3.org/1999/xlink" content-type="institution" xlink:title="Technical University of Munich" id="ABBRID0ETCBI" xlink:type="simple">TUM</abbrev>), acc. no. <ext-link xmlns:xlink="http://www.w3.org/1999/xlink" ext-link-type="gen" xlink:href="KX824763-64" xlink:type="simple">KX824763-64</ext-link>, differ in 1–5 positions from the <italic><tp:taxon-name><tp:taxon-name-part taxon-name-part-type="genus">Halictus</tp:taxon-name-part> <tp:taxon-name-part taxon-name-part-type="species">malachurus</tp:taxon-name-part></tp:taxon-name></italic> sequences from Spain and Germany in GenBank (see Fig. <xref ref-type="fig" rid="F2">2</xref>).</p></tp:treatment-sec><tp:treatment-sec><!--Section generated to contain objects referenced in tp:taxon-treatment.--><fig id="F7" position="float" orientation="portrait"><label>Figure 7.</label><caption><p>Azorean <italic><tp:taxon-name><tp:taxon-name-part taxon-name-part-type="genus">Halictus</tp:taxon-name-part></tp:taxon-name></italic> species: <bold>a</bold> <italic><tp:taxon-name><tp:taxon-name-part taxon-name-part-type="genus">Halictus</tp:taxon-name-part> <tp:taxon-name-part taxon-name-part-type="species">lativentris</tp:taxon-name-part></tp:taxon-name></italic> male, UK <bold>b</bold> <italic><tp:taxon-name><tp:taxon-name-part taxon-name-part-type="genus">Halictus</tp:taxon-name-part> <tp:taxon-name-part taxon-name-part-type="species">lativentris</tp:taxon-name-part></tp:taxon-name></italic> female from Faial, leg. P. Wirtz <bold>c</bold> <italic><tp:taxon-name><tp:taxon-name-part taxon-name-part-type="genus">Halictus</tp:taxon-name-part> <tp:taxon-name-part taxon-name-part-type="species">malachurus</tp:taxon-name-part></tp:taxon-name></italic> male on <italic><tp:taxon-name><tp:taxon-name-part taxon-name-part-type="genus">Foeniculum</tp:taxon-name-part> <tp:taxon-name-part taxon-name-part-type="species">vulgare</tp:taxon-name-part></tp:taxon-name></italic> (<tp:taxon-name><tp:taxon-name-part taxon-name-part-type="family">Apiaceae</tp:taxon-name-part></tp:taxon-name>) with <italic><tp:taxon-name><tp:taxon-name-part taxon-name-part-type="genus">Brassicogethes</tp:taxon-name-part></tp:taxon-name></italic> beetle in the foreground, July 2016, Corvo <bold>d</bold> <italic><tp:taxon-name><tp:taxon-name-part taxon-name-part-type="genus">Halictus</tp:taxon-name-part> <tp:taxon-name-part taxon-name-part-type="species">malachurus</tp:taxon-name-part></tp:taxon-name></italic> female on <italic><tp:taxon-name><tp:taxon-name-part taxon-name-part-type="genus">Galactites</tp:taxon-name-part> <tp:taxon-name-part taxon-name-part-type="species">tomentosus</tp:taxon-name-part></tp:taxon-name></italic> (<tp:taxon-name><tp:taxon-name-part taxon-name-part-type="family">Asteraceae</tp:taxon-name-part></tp:taxon-name>), June 2012, Graciosa; <bold>e</bold> <italic><tp:taxon-name><tp:taxon-name-part taxon-name-part-type="genus">Halictus</tp:taxon-name-part> <tp:taxon-name-part taxon-name-part-type="species">malachurus</tp:taxon-name-part></tp:taxon-name></italic> female on <italic><tp:taxon-name><tp:taxon-name-part taxon-name-part-type="genus">Reseda</tp:taxon-name-part> <tp:taxon-name-part taxon-name-part-type="species">luteola</tp:taxon-name-part></tp:taxon-name></italic> (<tp:taxon-name><tp:taxon-name-part taxon-name-part-type="family">Resedaceae</tp:taxon-name-part></tp:taxon-name>), July 2016, Corvo <bold>f</bold> <italic><tp:taxon-name><tp:taxon-name-part taxon-name-part-type="genus">Halictus</tp:taxon-name-part> <tp:taxon-name-part taxon-name-part-type="species">malachurus</tp:taxon-name-part></tp:taxon-name></italic> female approaching nest, while another female guards the entrance hole and touches the antennae of the arriving bee to control its scent, July 2016, Corvo; photos: Jeremy Early (<bold>a</bold>), Esther Ockermüller (Oberösterreichisches Landesmuseum Linz) (<bold>b</bold>), Julie A. Weissmann (<bold>c, e, f</bold>); Hanno Schaefer (<bold>d</bold>); scale bars 2 mm.</p></caption><graphic xmlns:xlink="http://www.w3.org/1999/xlink" xlink:href="zookeys-642-063-g007.jpg" position="float" orientation="portrait" xlink:type="simple" id="oo_116773.jpg"/></fig><fig id="F2" position="float" orientation="portrait"><label>Figure 2.</label><caption><p>
            <abbrev xmlns:xlink="http://www.w3.org/1999/xlink" xlink:title="maximum likelihood" id="ABBRID0EZNAC" xlink:type="simple">ML</abbrev> phylogeny estimate of the bee species of the Azores archipelago based on 657 nucleotides of the <abbrev xmlns:xlink="http://www.w3.org/1999/xlink" xlink:title="cytochrome c oxidase I" id="ABBRID0E3NAC" xlink:type="simple">COI</abbrev> gene; sequences of Azorean samples in red, those from other regions in black; the phylogeny is rooted on the Azorean invasive <italic><tp:taxon-name><tp:taxon-name-part taxon-name-part-type="genus">Vespula</tp:taxon-name-part> <tp:taxon-name-part taxon-name-part-type="species">germanica</tp:taxon-name-part></tp:taxon-name></italic>; for sequences downloaded from GenBank, the accession numbers are given, for new Azorean sequences we give the collection number of <abbrev xmlns:xlink="http://www.w3.org/1999/xlink" content-type="institution" xlink:title="Technical University of Munich" id="ABBRID0EJOAC" xlink:type="simple">TUM</abbrev>; the two species <italic><tp:taxon-name><tp:taxon-name-part taxon-name-part-type="genus">Megachile</tp:taxon-name-part> <tp:taxon-name-part taxon-name-part-type="species">concinna</tp:taxon-name-part></tp:taxon-name></italic> and <italic><tp:taxon-name><tp:taxon-name-part taxon-name-part-type="genus">Hylaeus</tp:taxon-name-part> <tp:taxon-name-part taxon-name-part-type="species">azorae</tp:taxon-name-part></tp:taxon-name></italic> are missing in the tree because of lack of material from the Azores for sequencing and lack of sequences from other sources.</p></caption><graphic xmlns:xlink="http://www.w3.org/1999/xlink" xlink:href="zookeys-642-063-g002.jpg" position="float" orientation="portrait" xlink:type="simple" id="oo_116768.jpg"/></fig></tp:treatment-sec><ref-list><ref id="B7"><mixed-citation xmlns:xlink="http://www.w3.org/1999/xlink" xlink:type="simple">
          <person-group><name name-style="western"><surname>Benoist</surname><given-names>R</given-names></name><name name-style="western"><surname>Berland</surname><given-names>L</given-names></name><name name-style="western"><surname>Blüthgen</surname><given-names>P</given-names></name></person-group> (<year>1936</year>) <article-title>Voyage de MM. L. Chopard et A. Méquignon aux Açores (Août-Septembre 1930).</article-title> <source>Annales de la Société Entomologique de France</source> <volume>105</volume>: <fpage>9</fpage>–<lpage>10</lpage>.</mixed-citation></ref></ref-list></tp:taxon-treatment>
