# Supplementary material for: Bees of the Azores: an annotated checklist (Apidae, Hymenoptera)
Source: Zookeys. 2017 Jan 3;(642):63–95. doi: 10.3897/zookeys.642.10773 (PMC5240530; doi:10.3897/zookeys.642.10773)
Supplement: XML Treatment for Halictus minutissimus [file zookeys.642.10773-treatment10.xml]

<!DOCTYPE tp:taxon-treatment
  PUBLIC "-//TaxonX//DTD Taxonomic Treatment Publishing DTD v0 20100105//EN" "tax-treatment-NSO.dtd">
<tp:taxon-treatment xmlns:tp="http://www.plazi.org/taxpub"><tp:treatment-meta><kwd-group><label>Taxon classification</label><kwd><named-content content-type="kingdom">Animalia</named-content></kwd><kwd><named-content content-type="order">Hymenoptera</named-content></kwd><kwd><named-content content-type="family">Halictidae</named-content></kwd></kwd-group><mixed-citation publication-type="journal"><person-group><name><surname>Weissmann</surname><given-names>Julie A.</given-names></name><name><surname>Picanço</surname><given-names>Ana</given-names></name><name><surname>Borges</surname><given-names>Paulo A.V.</given-names></name><name><surname>Schaefer</surname><given-names>Hanno</given-names></name></person-group><article-title>Bees of the Azores: an annotated checklist (<tp:taxon-name><tp:taxon-name-part taxon-name-part-type="family">Apidae</tp:taxon-name-part></tp:taxon-name>, <tp:taxon-name><tp:taxon-name-part taxon-name-part-type="order">Hymenoptera</tp:taxon-name-part></tp:taxon-name>)</article-title><source>Zookeys</source><day>3</day><month>1</month><year>2017</year><volume>2017</volume><issue>642</issue><fpage>63</fpage><lpage>95</lpage><pub-id pub-id-type="doi">10.3897/zookeys.642.10773</pub-id></mixed-citation></tp:treatment-meta><tp:nomenclature><tp:taxon-name>
                <tp:taxon-name-part taxon-name-part-type="genus">Halictus</tp:taxon-name-part>
                <tp:taxon-name-part taxon-name-part-type="species">minutissimus</tp:taxon-name-part>
              </tp:taxon-name><tp:taxon-authority>(Kirby)</tp:taxon-authority><tp:nomenclature-citation-list><tp:nomenclature-citation><tp:taxon-name>
                    <tp:taxon-name-part taxon-name-part-type="genus">Halictus</tp:taxon-name-part> <tp:taxon-name-part taxon-name-part-type="species">minutissimus</tp:taxon-name-part></tp:taxon-name><comment>(Kirby), (<tp:taxon-name><tp:taxon-name-part taxon-name-part-type="genus">Lasioglossum</tp:taxon-name-part> <tp:taxon-name-part taxon-name-part-type="species">minutissimum</tp:taxon-name-part></tp:taxon-name>; <tp:taxon-name><tp:taxon-name-part taxon-name-part-type="genus">Evylaeus</tp:taxon-name-part> <tp:taxon-name-part taxon-name-part-type="species">minutissimus</tp:taxon-name-part></tp:taxon-name>)</comment></tp:nomenclature-citation></tp:nomenclature-citation-list></tp:nomenclature><tp:treatment-sec sec-type="description" id="SECID0EIFBI"><title>Description.</title><p>Tiny blackish bee (total length c. 5 mm in both sexes, wing length 3,5–4 mm in females and 3–3,5 mm in males); males with entirely dark hind legs (Fig. <xref ref-type="fig" rid="F8">8a–b</xref>).</p><fig id="F8" position="float" orientation="portrait"><label>Figure 8.</label><caption><p>Azorean <italic><tp:taxon-name><tp:taxon-name-part taxon-name-part-type="genus">Halictus</tp:taxon-name-part></tp:taxon-name></italic> species (continued): <bold>a</bold> <italic><tp:taxon-name><tp:taxon-name-part taxon-name-part-type="genus">Halictus</tp:taxon-name-part> <tp:taxon-name-part taxon-name-part-type="species">minutissimus</tp:taxon-name-part></tp:taxon-name></italic> male on <italic><tp:taxon-name><tp:taxon-name-part taxon-name-part-type="genus">Erigeron</tp:taxon-name-part> <tp:taxon-name-part taxon-name-part-type="species">karvinskianus</tp:taxon-name-part></tp:taxon-name></italic> (<tp:taxon-name><tp:taxon-name-part taxon-name-part-type="family">Asteraceae</tp:taxon-name-part></tp:taxon-name>), July 2016, Terceira (Monte Brasil) <bold>b</bold> <italic><tp:taxon-name><tp:taxon-name-part taxon-name-part-type="genus">Halictus</tp:taxon-name-part> <tp:taxon-name-part taxon-name-part-type="species">minutissimus</tp:taxon-name-part></tp:taxon-name></italic> female on <italic><tp:taxon-name><tp:taxon-name-part taxon-name-part-type="genus">Erigeron</tp:taxon-name-part> <tp:taxon-name-part taxon-name-part-type="species">karvinskianus</tp:taxon-name-part></tp:taxon-name></italic> (<tp:taxon-name><tp:taxon-name-part taxon-name-part-type="family">Asteraceae</tp:taxon-name-part></tp:taxon-name>), July 2016, Terceira (Monte Brasil) <bold>c</bold> <italic><tp:taxon-name><tp:taxon-name-part taxon-name-part-type="genus">Halictus</tp:taxon-name-part> <tp:taxon-name-part taxon-name-part-type="species">morio</tp:taxon-name-part></tp:taxon-name></italic> male, UK <bold>d</bold> <italic><tp:taxon-name><tp:taxon-name-part taxon-name-part-type="genus">Halictus</tp:taxon-name-part> <tp:taxon-name-part taxon-name-part-type="species">morio</tp:taxon-name-part></tp:taxon-name></italic> female from Graciosa (B29, <abbrev xmlns:xlink="http://www.w3.org/1999/xlink" content-type="institution" xlink:title="Technical University of Munich" id="ABBRID0EPIBI" xlink:type="simple">TUM</abbrev>) <bold>e</bold> <italic><tp:taxon-name><tp:taxon-name-part taxon-name-part-type="genus">Halictus</tp:taxon-name-part> <tp:taxon-name-part taxon-name-part-type="species">smeathmanellus</tp:taxon-name-part></tp:taxon-name></italic> male on <italic><tp:taxon-name><tp:taxon-name-part taxon-name-part-type="genus">Solidago</tp:taxon-name-part> <tp:taxon-name-part taxon-name-part-type="species">azorica</tp:taxon-name-part></tp:taxon-name></italic> (<tp:taxon-name><tp:taxon-name-part taxon-name-part-type="family">Asteraceae</tp:taxon-name-part></tp:taxon-name>), August 2015, Flores <bold>f</bold> <italic><tp:taxon-name><tp:taxon-name-part taxon-name-part-type="genus">Halictus</tp:taxon-name-part> <tp:taxon-name-part taxon-name-part-type="species">smeathmanellus</tp:taxon-name-part></tp:taxon-name></italic> female on <italic><tp:taxon-name><tp:taxon-name-part taxon-name-part-type="genus">Azorina</tp:taxon-name-part> <tp:taxon-name-part taxon-name-part-type="species">vidalii</tp:taxon-name-part></tp:taxon-name></italic> (<tp:taxon-name><tp:taxon-name-part taxon-name-part-type="family">Campanulaceae</tp:taxon-name-part></tp:taxon-name>), July 2015, Corvo <bold>g</bold> <italic><tp:taxon-name><tp:taxon-name-part taxon-name-part-type="genus">Halictus</tp:taxon-name-part> <tp:taxon-name-part taxon-name-part-type="species">villosulus</tp:taxon-name-part></tp:taxon-name></italic> male from Corvo (B60, <abbrev xmlns:xlink="http://www.w3.org/1999/xlink" content-type="institution" xlink:title="Technical University of Munich" id="ABBRID0EVKBI" xlink:type="simple">TUM</abbrev>) <bold>h</bold> <italic><tp:taxon-name><tp:taxon-name-part taxon-name-part-type="genus">Halictus</tp:taxon-name-part> <tp:taxon-name-part taxon-name-part-type="species">villosulus</tp:taxon-name-part></tp:taxon-name></italic> female on <italic><tp:taxon-name><tp:taxon-name-part taxon-name-part-type="genus">Leontodon</tp:taxon-name-part> <tp:taxon-name-part taxon-name-part-type="species">taraxacoides</tp:taxon-name-part></tp:taxon-name></italic> (<tp:taxon-name><tp:taxon-name-part taxon-name-part-type="family">Asteraceae</tp:taxon-name-part></tp:taxon-name>), June 2012, Graciosa; photos: Julie A. Weissmann (<bold>a, d, e, f, g</bold>); Hanno Schaefer (<bold>b, h</bold>); Steven Falk (<bold>c</bold>); scale bars 2 mm.</p></caption><graphic xmlns:xlink="http://www.w3.org/1999/xlink" xlink:href="zookeys-642-063-g008.jpg" position="float" orientation="portrait" xlink:type="simple" id="oo_116774.jpg"/></fig></tp:treatment-sec><tp:treatment-sec sec-type="Distinguishing features" id="SECID0E6LBI"><title>Distinguishing features.</title><p>Smallest of the <italic><tp:taxon-name><tp:taxon-name-part taxon-name-part-type="genus">Halictus</tp:taxon-name-part></tp:taxon-name></italic> species in the Azores, behaviour more hectic than other bees.</p></tp:treatment-sec><tp:treatment-sec sec-type="distribution" id="SECID0EMMBI"><title>General distribution.</title><p>West- and Central Europe.</p></tp:treatment-sec><tp:treatment-sec sec-type="distribution" id="SECID0ERMBI"><title>Distribution in the Azores.</title><p>Faial, São Miguel, Terceira.</p></tp:treatment-sec><tp:treatment-sec sec-type="First record" id="SECID0EWMBI"><title>First record.</title><p>1986 (first mentioned by <xref ref-type="bibr" rid="B17">Ebmer 1988</xref>).</p><!--PageBreak--></tp:treatment-sec><tp:treatment-sec sec-type="Nesting" id="SECID0EBNBI"><title>Nesting.</title><p>Ground nests, sometimes in large aggregations.</p></tp:treatment-sec><tp:treatment-sec sec-type="Social behaviour" id="SECID0EGNBI"><title>Social behaviour.</title><p>Solitary.</p></tp:treatment-sec><tp:treatment-sec sec-type="Foraging" id="SECID0ELNBI"><title>Foraging.</title><p>Polylectic, observed on <tp:taxon-name><tp:taxon-name-part taxon-name-part-type="family">Asteraceae</tp:taxon-name-part></tp:taxon-name> (<italic><tp:taxon-name><tp:taxon-name-part taxon-name-part-type="genus">Erigeron</tp:taxon-name-part> <tp:taxon-name-part taxon-name-part-type="species">karvinskianus</tp:taxon-name-part></tp:taxon-name></italic>).</p></tp:treatment-sec><tp:treatment-sec sec-type="phenology" id="SECID0EAOBI"><title>Phenology.</title><p>July.</p></tp:treatment-sec><tp:treatment-sec sec-type="material" id="SECID0EFOBI"><title>Material.</title><p>Faial (Horta), July 1986, 1 female, leg. Aptroot, det. Ebmer, coll. Mus. Leiden (<xref ref-type="bibr" rid="B17">Ebmer 1988</xref>); São Miguel (Ponta Delgada), July 1992, leg. Wirtz, det. Warncke (<xref ref-type="bibr" rid="B43">Wirtz 1994</xref>, not seen).</p></tp:treatment-sec><ref-list><ref id="B17"><mixed-citation xmlns:xlink="http://www.w3.org/1999/xlink" xlink:type="simple">
          <person-group><name name-style="western"><surname>Ebmer</surname><given-names>AW</given-names></name></person-group> (<year>1988</year>) <article-title>Kritische Liste der nicht-parasitischen <tp:taxon-name><tp:taxon-name-part taxon-name-part-type="family">Halictidae</tp:taxon-name-part></tp:taxon-name> Österreichs mit Berücksichtigung aller mitteleuropaischen Arten (<tp:taxon-name><tp:taxon-name-part taxon-name-part-type="class">Insecta</tp:taxon-name-part></tp:taxon-name>: <tp:taxon-name><tp:taxon-name-part taxon-name-part-type="order">Hymenoptera</tp:taxon-name-part></tp:taxon-name>: <tp:taxon-name><tp:taxon-name-part taxon-name-part-type="superfamily">Apoidea</tp:taxon-name-part></tp:taxon-name>: <tp:taxon-name><tp:taxon-name-part taxon-name-part-type="family">Halictidae</tp:taxon-name-part></tp:taxon-name>).</article-title> <source>Linzer biologische Beiträge</source> <volume>20</volume>: <fpage>527</fpage>–<lpage>711</lpage>.</mixed-citation></ref><ref id="B43"><mixed-citation xmlns:xlink="http://www.w3.org/1999/xlink" xlink:type="simple">
          <person-group><name name-style="western"><surname>Wirtz</surname><given-names>P</given-names></name></person-group> (<year>1994</year>) <article-title>A note on Bees from the island of Madeira and from the Azores – with a call for help in identification.</article-title> <source>Melissa</source> <volume>7</volume>: <elocation-id>5</elocation-id>.</mixed-citation></ref></ref-list></tp:taxon-treatment>
