# Supplementary material for: Bees of the Azores: an annotated checklist (Apidae, Hymenoptera)
Source: Zookeys. 2017 Jan 3;(642):63–95. doi: 10.3897/zookeys.642.10773 (PMC5240530; doi:10.3897/zookeys.642.10773)
Supplement: XML Treatment for Halictus morio [file zookeys.642.10773-treatment11.xml]

<!DOCTYPE tp:taxon-treatment
  PUBLIC "-//TaxonX//DTD Taxonomic Treatment Publishing DTD v0 20100105//EN" "tax-treatment-NSO.dtd">
<tp:taxon-treatment xmlns:tp="http://www.plazi.org/taxpub"><tp:treatment-meta><kwd-group><label>Taxon classification</label><kwd><named-content content-type="kingdom">Animalia</named-content></kwd><kwd><named-content content-type="order">Hymenoptera</named-content></kwd><kwd><named-content content-type="family">Halictidae</named-content></kwd></kwd-group><mixed-citation publication-type="journal"><person-group><name><surname>Weissmann</surname><given-names>Julie A.</given-names></name><name><surname>Picanço</surname><given-names>Ana</given-names></name><name><surname>Borges</surname><given-names>Paulo A.V.</given-names></name><name><surname>Schaefer</surname><given-names>Hanno</given-names></name></person-group><article-title>Bees of the Azores: an annotated checklist (<tp:taxon-name><tp:taxon-name-part taxon-name-part-type="family">Apidae</tp:taxon-name-part></tp:taxon-name>, <tp:taxon-name><tp:taxon-name-part taxon-name-part-type="order">Hymenoptera</tp:taxon-name-part></tp:taxon-name>)</article-title><source>Zookeys</source><day>3</day><month>1</month><year>2017</year><volume>2017</volume><issue>642</issue><fpage>63</fpage><lpage>95</lpage><pub-id pub-id-type="doi">10.3897/zookeys.642.10773</pub-id></mixed-citation></tp:treatment-meta><tp:nomenclature><tp:taxon-name>
                <tp:taxon-name-part taxon-name-part-type="genus">Halictus</tp:taxon-name-part>
                <tp:taxon-name-part taxon-name-part-type="species">morio</tp:taxon-name-part>
              </tp:taxon-name><tp:taxon-authority>(Fabricius)</tp:taxon-authority><tp:nomenclature-citation-list><tp:nomenclature-citation><tp:taxon-name>
                    <tp:taxon-name-part taxon-name-part-type="genus">Halictus</tp:taxon-name-part> <tp:taxon-name-part taxon-name-part-type="species">morio</tp:taxon-name-part></tp:taxon-name><comment>(Fabricius), (<tp:taxon-name><tp:taxon-name-part taxon-name-part-type="genus">Lasioglossum</tp:taxon-name-part> <tp:taxon-name-part taxon-name-part-type="species">morio</tp:taxon-name-part></tp:taxon-name>)</comment></tp:nomenclature-citation></tp:nomenclature-citation-list></tp:nomenclature><tp:treatment-sec sec-type="description" id="SECID0EIQBI"><title>Description.</title><p>Small black bee (total length 7–8 mm, wing length 4 mm), in the sun often shining metallic green; with narrow bands of whitish hair on the abdomen (Fig. <xref ref-type="fig" rid="F8">8c–d</xref>).</p></tp:treatment-sec><tp:treatment-sec sec-type="Distinguishing features" id="SECID0ESQBI"><title>Distinguishing features.</title><p>With <italic><tp:taxon-name><tp:taxon-name-part taxon-name-part-type="genus">Halictus</tp:taxon-name-part> <tp:taxon-name-part taxon-name-part-type="species">smeathmanellus</tp:taxon-name-part></tp:taxon-name></italic>, one of the two small and greenish representatives of the genus in the Azores, but smaller in size than the former species; thorax and abdomen metallic green; males with entirely black tarsi.</p></tp:treatment-sec><tp:treatment-sec sec-type="distribution" id="SECID0ECRBI"><title>General distribution.</title><p>North Africa; Eurasia, from Portugal to Kazakhstan and north to Finland.</p></tp:treatment-sec><tp:treatment-sec sec-type="distribution" id="SECID0EHRBI"><title>Distribution in the Azores.</title><p>All islands except Faial (where probably overlooked).</p></tp:treatment-sec><tp:treatment-sec sec-type="First record" id="SECID0EMRBI"><title>First record.</title><p>1930 (first mentioned by <xref ref-type="bibr" rid="B7">Benoist et al. 1936</xref>).</p></tp:treatment-sec><tp:treatment-sec sec-type="Nesting" id="SECID0EWRBI"><title>Nesting.</title><p>On bare or sparsely vegetated surfaces on south-facing slopes or flat areas (here, the entrance often with small conical tumuli), often in large aggregations.</p></tp:treatment-sec><tp:treatment-sec sec-type="Social behaviour" id="SECID0E2RBI"><title>Social behaviour.</title><p>Primitively eusocial.</p></tp:treatment-sec><tp:treatment-sec sec-type="Foraging" id="SECID0EASBI"><title>Foraging.</title><p>Polylectic, observed on <tp:taxon-name><tp:taxon-name-part taxon-name-part-type="family">Asteraceae</tp:taxon-name-part></tp:taxon-name> (<italic><tp:taxon-name><tp:taxon-name-part taxon-name-part-type="genus">Helminthotheca</tp:taxon-name-part> <tp:taxon-name-part taxon-name-part-type="species">echioides</tp:taxon-name-part></tp:taxon-name></italic>, <italic><tp:taxon-name><tp:taxon-name-part taxon-name-part-type="genus">Sonchus</tp:taxon-name-part> <tp:taxon-name-part taxon-name-part-type="species">asper</tp:taxon-name-part></tp:taxon-name></italic>) and <tp:taxon-name><tp:taxon-name-part taxon-name-part-type="family">Oxalidaceae</tp:taxon-name-part></tp:taxon-name> (<italic><tp:taxon-name><tp:taxon-name-part taxon-name-part-type="genus">Oxalis</tp:taxon-name-part> <tp:taxon-name-part taxon-name-part-type="species">corniculata</tp:taxon-name-part></tp:taxon-name></italic>).</p></tp:treatment-sec><tp:treatment-sec sec-type="phenology" id="SECID0EOTBI"><title>Phenology.</title><p>April-September.</p></tp:treatment-sec><tp:treatment-sec sec-type="material" id="SECID0ETTBI"><title>Material.</title><p>São Miguel (Furnas), August-September 1930, leg. L. Chopard, det. Blüthgen (<xref ref-type="bibr" rid="B7">Benoist et al. 1936</xref>, not seen). São Miguel (2 km SE Feteiras), 11.08.1984, 3 females 1 male; São Miguel (Feteiras), 11.08.1984, 3 females, 2 males; São Miguel (Santana), 07.08.1984, 1 male; São Miguel (Ponta Delgada), 12.08.1984, 1 male, São Miguel (Vila Franca), 07.08.1984, 1 male, all leg. La Roche, det. Ebmer (Ebmer, pers. comm.). São Miguel (Lagoa das Furnas), 23.04.1984, 1 male, leg. Suko, det. Ebmer, coll. Mus. Bremen (Ebmer, pers. comm.). São Miguel (Ponta Delgada), July 1992, leg. Wirtz, det. Warncke (<xref ref-type="bibr" rid="B43">Wirtz 1994</xref>, not seen). Santa Maria (Vila do Porto), July 1972, 1 female, det. Ebmer, coll. Senckenberg Frankfurt (Ebmer, pers. comm.). Graciosa (Serra Branca), 4 females; Graciosa (Serra dos Fontes), 3 females; Terceira, 08.08.2014, 1 female, all leg. H. Schaefer, coll. <abbrev xmlns:xlink="http://www.w3.org/1999/xlink" content-type="institution" xlink:title="Technical University of Munich" id="ABBRID0EBUBI" xlink:type="simple">TUM</abbrev> (specimens B26-B32, B50).</p><p>The <abbrev xmlns:xlink="http://www.w3.org/1999/xlink" xlink:title="cytochrome c oxidase I" id="ABBRID0EHUBI" xlink:type="simple">COI</abbrev> sequences of specimens H. Schaefer B27 and B50 (<abbrev xmlns:xlink="http://www.w3.org/1999/xlink" content-type="institution" xlink:title="Technical University of Munich" id="ABBRID0EKUBI" xlink:type="simple">TUM</abbrev>), acc. no. <ext-link xmlns:xlink="http://www.w3.org/1999/xlink" ext-link-type="gen" xlink:href="KX824760-61" xlink:type="simple">KX824760-61</ext-link>, differ in 1–2 positions from the closest <italic><tp:taxon-name><tp:taxon-name-part taxon-name-part-type="genus">Halictus</tp:taxon-name-part> <tp:taxon-name-part taxon-name-part-type="species">morio</tp:taxon-name-part></tp:taxon-name></italic> sequences in GenBank, which are of German origin (see Fig. <xref ref-type="fig" rid="F2">2</xref>).</p><!--PageBreak--><!--PageBreak--></tp:treatment-sec><tp:treatment-sec><!--Section generated to contain objects referenced in tp:taxon-treatment.--><fig id="F8" position="float" orientation="portrait"><label>Figure 8.</label><caption><p>Azorean <italic><tp:taxon-name><tp:taxon-name-part taxon-name-part-type="genus">Halictus</tp:taxon-name-part></tp:taxon-name></italic> species (continued): <bold>a</bold> <italic><tp:taxon-name><tp:taxon-name-part taxon-name-part-type="genus">Halictus</tp:taxon-name-part> <tp:taxon-name-part taxon-name-part-type="species">minutissimus</tp:taxon-name-part></tp:taxon-name></italic> male on <italic><tp:taxon-name><tp:taxon-name-part taxon-name-part-type="genus">Erigeron</tp:taxon-name-part> <tp:taxon-name-part taxon-name-part-type="species">karvinskianus</tp:taxon-name-part></tp:taxon-name></italic> (<tp:taxon-name><tp:taxon-name-part taxon-name-part-type="family">Asteraceae</tp:taxon-name-part></tp:taxon-name>), July 2016, Terceira (Monte Brasil) <bold>b</bold> <italic><tp:taxon-name><tp:taxon-name-part taxon-name-part-type="genus">Halictus</tp:taxon-name-part> <tp:taxon-name-part taxon-name-part-type="species">minutissimus</tp:taxon-name-part></tp:taxon-name></italic> female on <italic><tp:taxon-name><tp:taxon-name-part taxon-name-part-type="genus">Erigeron</tp:taxon-name-part> <tp:taxon-name-part taxon-name-part-type="species">karvinskianus</tp:taxon-name-part></tp:taxon-name></italic> (<tp:taxon-name><tp:taxon-name-part taxon-name-part-type="family">Asteraceae</tp:taxon-name-part></tp:taxon-name>), July 2016, Terceira (Monte Brasil) <bold>c</bold> <italic><tp:taxon-name><tp:taxon-name-part taxon-name-part-type="genus">Halictus</tp:taxon-name-part> <tp:taxon-name-part taxon-name-part-type="species">morio</tp:taxon-name-part></tp:taxon-name></italic> male, UK <bold>d</bold> <italic><tp:taxon-name><tp:taxon-name-part taxon-name-part-type="genus">Halictus</tp:taxon-name-part> <tp:taxon-name-part taxon-name-part-type="species">morio</tp:taxon-name-part></tp:taxon-name></italic> female from Graciosa (B29, <abbrev xmlns:xlink="http://www.w3.org/1999/xlink" content-type="institution" xlink:title="Technical University of Munich" id="ABBRID0EPIBI" xlink:type="simple">TUM</abbrev>) <bold>e</bold> <italic><tp:taxon-name><tp:taxon-name-part taxon-name-part-type="genus">Halictus</tp:taxon-name-part> <tp:taxon-name-part taxon-name-part-type="species">smeathmanellus</tp:taxon-name-part></tp:taxon-name></italic> male on <italic><tp:taxon-name><tp:taxon-name-part taxon-name-part-type="genus">Solidago</tp:taxon-name-part> <tp:taxon-name-part taxon-name-part-type="species">azorica</tp:taxon-name-part></tp:taxon-name></italic> (<tp:taxon-name><tp:taxon-name-part taxon-name-part-type="family">Asteraceae</tp:taxon-name-part></tp:taxon-name>), August 2015, Flores <bold>f</bold> <italic><tp:taxon-name><tp:taxon-name-part taxon-name-part-type="genus">Halictus</tp:taxon-name-part> <tp:taxon-name-part taxon-name-part-type="species">smeathmanellus</tp:taxon-name-part></tp:taxon-name></italic> female on <italic><tp:taxon-name><tp:taxon-name-part taxon-name-part-type="genus">Azorina</tp:taxon-name-part> <tp:taxon-name-part taxon-name-part-type="species">vidalii</tp:taxon-name-part></tp:taxon-name></italic> (<tp:taxon-name><tp:taxon-name-part taxon-name-part-type="family">Campanulaceae</tp:taxon-name-part></tp:taxon-name>), July 2015, Corvo <bold>g</bold> <italic><tp:taxon-name><tp:taxon-name-part taxon-name-part-type="genus">Halictus</tp:taxon-name-part> <tp:taxon-name-part taxon-name-part-type="species">villosulus</tp:taxon-name-part></tp:taxon-name></italic> male from Corvo (B60, <abbrev xmlns:xlink="http://www.w3.org/1999/xlink" content-type="institution" xlink:title="Technical University of Munich" id="ABBRID0EVKBI" xlink:type="simple">TUM</abbrev>) <bold>h</bold> <italic><tp:taxon-name><tp:taxon-name-part taxon-name-part-type="genus">Halictus</tp:taxon-name-part> <tp:taxon-name-part taxon-name-part-type="species">villosulus</tp:taxon-name-part></tp:taxon-name></italic> female on <italic><tp:taxon-name><tp:taxon-name-part taxon-name-part-type="genus">Leontodon</tp:taxon-name-part> <tp:taxon-name-part taxon-name-part-type="species">taraxacoides</tp:taxon-name-part></tp:taxon-name></italic> (<tp:taxon-name><tp:taxon-name-part taxon-name-part-type="family">Asteraceae</tp:taxon-name-part></tp:taxon-name>), June 2012, Graciosa; photos: Julie A. Weissmann (<bold>a, d, e, f, g</bold>); Hanno Schaefer (<bold>b, h</bold>); Steven Falk (<bold>c</bold>); scale bars 2 mm.</p></caption><graphic xmlns:xlink="http://www.w3.org/1999/xlink" xlink:href="zookeys-642-063-g008.jpg" position="float" orientation="portrait" xlink:type="simple" id="oo_116774.jpg"/></fig><fig id="F2" position="float" orientation="portrait"><label>Figure 2.</label><caption><p>
            <abbrev xmlns:xlink="http://www.w3.org/1999/xlink" xlink:title="maximum likelihood" id="ABBRID0EZNAC" xlink:type="simple">ML</abbrev> phylogeny estimate of the bee species of the Azores archipelago based on 657 nucleotides of the <abbrev xmlns:xlink="http://www.w3.org/1999/xlink" xlink:title="cytochrome c oxidase I" id="ABBRID0E3NAC" xlink:type="simple">COI</abbrev> gene; sequences of Azorean samples in red, those from other regions in black; the phylogeny is rooted on the Azorean invasive <italic><tp:taxon-name><tp:taxon-name-part taxon-name-part-type="genus">Vespula</tp:taxon-name-part> <tp:taxon-name-part taxon-name-part-type="species">germanica</tp:taxon-name-part></tp:taxon-name></italic>; for sequences downloaded from GenBank, the accession numbers are given, for new Azorean sequences we give the collection number of <abbrev xmlns:xlink="http://www.w3.org/1999/xlink" content-type="institution" xlink:title="Technical University of Munich" id="ABBRID0EJOAC" xlink:type="simple">TUM</abbrev>; the two species <italic><tp:taxon-name><tp:taxon-name-part taxon-name-part-type="genus">Megachile</tp:taxon-name-part> <tp:taxon-name-part taxon-name-part-type="species">concinna</tp:taxon-name-part></tp:taxon-name></italic> and <italic><tp:taxon-name><tp:taxon-name-part taxon-name-part-type="genus">Hylaeus</tp:taxon-name-part> <tp:taxon-name-part taxon-name-part-type="species">azorae</tp:taxon-name-part></tp:taxon-name></italic> are missing in the tree because of lack of material from the Azores for sequencing and lack of sequences from other sources.</p></caption><graphic xmlns:xlink="http://www.w3.org/1999/xlink" xlink:href="zookeys-642-063-g002.jpg" position="float" orientation="portrait" xlink:type="simple" id="oo_116768.jpg"/></fig></tp:treatment-sec><ref-list><ref id="B7"><mixed-citation xmlns:xlink="http://www.w3.org/1999/xlink" xlink:type="simple">
          <person-group><name name-style="western"><surname>Benoist</surname><given-names>R</given-names></name><name name-style="western"><surname>Berland</surname><given-names>L</given-names></name><name name-style="western"><surname>Blüthgen</surname><given-names>P</given-names></name></person-group> (<year>1936</year>) <article-title>Voyage de MM. L. Chopard et A. Méquignon aux Açores (Août-Septembre 1930).</article-title> <source>Annales de la Société Entomologique de France</source> <volume>105</volume>: <fpage>9</fpage>–<lpage>10</lpage>.</mixed-citation></ref><ref id="B43"><mixed-citation xmlns:xlink="http://www.w3.org/1999/xlink" xlink:type="simple">
          <person-group><name name-style="western"><surname>Wirtz</surname><given-names>P</given-names></name></person-group> (<year>1994</year>) <article-title>A note on Bees from the island of Madeira and from the Azores – with a call for help in identification.</article-title> <source>Melissa</source> <volume>7</volume>: <elocation-id>5</elocation-id>.</mixed-citation></ref></ref-list></tp:taxon-treatment>
