# Supplementary material for: Bees of the Azores: an annotated checklist (Apidae, Hymenoptera)
Source: Zookeys. 2017 Jan 3;(642):63–95. doi: 10.3897/zookeys.642.10773 (PMC5240530; doi:10.3897/zookeys.642.10773)
Supplement: XML Treatment for Halictus smeathmanellus [file zookeys.642.10773-treatment12.xml]

<!DOCTYPE tp:taxon-treatment
  PUBLIC "-//TaxonX//DTD Taxonomic Treatment Publishing DTD v0 20100105//EN" "tax-treatment-NSO.dtd">
<tp:taxon-treatment xmlns:tp="http://www.plazi.org/taxpub"><tp:treatment-meta><kwd-group><label>Taxon classification</label><kwd><named-content content-type="kingdom">Animalia</named-content></kwd><kwd><named-content content-type="order">Hymenoptera</named-content></kwd><kwd><named-content content-type="family">Halictidae</named-content></kwd></kwd-group><mixed-citation publication-type="journal"><person-group><name><surname>Weissmann</surname><given-names>Julie A.</given-names></name><name><surname>Picanço</surname><given-names>Ana</given-names></name><name><surname>Borges</surname><given-names>Paulo A.V.</given-names></name><name><surname>Schaefer</surname><given-names>Hanno</given-names></name></person-group><article-title>Bees of the Azores: an annotated checklist (<tp:taxon-name><tp:taxon-name-part taxon-name-part-type="family">Apidae</tp:taxon-name-part></tp:taxon-name>, <tp:taxon-name><tp:taxon-name-part taxon-name-part-type="order">Hymenoptera</tp:taxon-name-part></tp:taxon-name>)</article-title><source>Zookeys</source><day>3</day><month>1</month><year>2017</year><volume>2017</volume><issue>642</issue><fpage>63</fpage><lpage>95</lpage><pub-id pub-id-type="doi">10.3897/zookeys.642.10773</pub-id></mixed-citation></tp:treatment-meta><tp:nomenclature><tp:taxon-name>
                <tp:taxon-name-part taxon-name-part-type="genus">Halictus</tp:taxon-name-part>
                <tp:taxon-name-part taxon-name-part-type="species">smeathmanellus</tp:taxon-name-part>
              </tp:taxon-name><tp:taxon-authority>(Kirby)</tp:taxon-authority><tp:nomenclature-citation-list><tp:nomenclature-citation><tp:taxon-name>
                    <tp:taxon-name-part taxon-name-part-type="genus">Halictus</tp:taxon-name-part> <tp:taxon-name-part taxon-name-part-type="species">smeathmanellus</tp:taxon-name-part></tp:taxon-name><comment>(Kirby), (<tp:taxon-name><tp:taxon-name-part taxon-name-part-type="genus">Lasioglossum</tp:taxon-name-part> <tp:taxon-name-part taxon-name-part-type="species">smeathmanellum</tp:taxon-name-part></tp:taxon-name>)</comment></tp:nomenclature-citation></tp:nomenclature-citation-list></tp:nomenclature><tp:treatment-sec sec-type="description" id="SECID0EYWBI"><title>Description.</title><p>Small black bee (wing length 4.5 mm in females and 4–4.5 mm in males), in the sun shining metallic green, scutum sparsely punctuated (Fig. <xref ref-type="fig" rid="F8">8e–f</xref>).</p></tp:treatment-sec><tp:treatment-sec sec-type="Distinguishing features" id="SECID0ECXBI"><title>Distinguishing features.</title><p>With <italic><tp:taxon-name><tp:taxon-name-part taxon-name-part-type="genus">Halictus</tp:taxon-name-part> <tp:taxon-name-part taxon-name-part-type="species">morio</tp:taxon-name-part></tp:taxon-name></italic>, one of the two small and greenish representatives of the genus in the Azores, but larger in size than the former species.</p></tp:treatment-sec><tp:treatment-sec sec-type="distribution" id="SECID0ESXBI"><title>General distribution.</title><p>North Africa (Morocco); in Europe from the Iberian Peninsula to Scotland and SW Germany.</p></tp:treatment-sec><tp:treatment-sec sec-type="distribution" id="SECID0EXXBI"><title>Distribution in the Azores.</title><p>Corvo, Flores, Pico, São Miguel, Terceira.</p></tp:treatment-sec><tp:treatment-sec sec-type="First record" id="SECID0E3XBI"><title>First record.</title><p>First mentioned in <xref ref-type="bibr" rid="B8">Blüthgen (1944)</xref>, no island specified.</p></tp:treatment-sec><tp:treatment-sec sec-type="Nesting" id="SECID0EGYBI"><title>Nesting.</title><p>Mostly in vertical structures (sparsely vegetated slopes, crevices in cliffs or walls), often in large aggregations.</p></tp:treatment-sec><tp:treatment-sec sec-type="Social behaviour" id="SECID0ELYBI"><title>Social behaviour.</title><p>Probably solitary (<ext-link xmlns:xlink="http://www.w3.org/1999/xlink" xlink:type="simple" ext-link-type="uri" xlink:href="http://www.bwars.com/bee/halictidae/lasioglossum-smeathmanellum">http://www.bwars.com/bee/halictidae/lasioglossum-smeathmanellum</ext-link>) but no observations from the Azores available.</p></tp:treatment-sec><tp:treatment-sec sec-type="Foraging" id="SECID0EWYBI"><title>Foraging.</title><p>Polylectic, observed on <tp:taxon-name><tp:taxon-name-part taxon-name-part-type="family">Asteraceae</tp:taxon-name-part></tp:taxon-name> (<italic><tp:taxon-name><tp:taxon-name-part taxon-name-part-type="genus">Solidago</tp:taxon-name-part> <tp:taxon-name-part taxon-name-part-type="species">azorica</tp:taxon-name-part></tp:taxon-name></italic>).</p></tp:treatment-sec><tp:treatment-sec sec-type="phenology" id="SECID0ELZBI"><title>Phenology.</title><p>July-August.</p></tp:treatment-sec><tp:treatment-sec sec-type="material" id="SECID0EQZBI"><title>Material.</title><p>Pico (Madalena), July 1986, 6 females, 1 male, det. Ebmer, coll. Museum Leiden (Ebmer, pers. comm.). Terceira (airport), 1 female, leg. H. Schaefer, B36 (<abbrev xmlns:xlink="http://www.w3.org/1999/xlink" content-type="institution" xlink:title="Technical University of Munich" id="ABBRID0EWZBI" xlink:type="simple">TUM</abbrev>).</p><p>The <abbrev xmlns:xlink="http://www.w3.org/1999/xlink" xlink:title="cytochrome c oxidase I" id="ABBRID0E3ZBI" xlink:type="simple">COI</abbrev> sequence of specimen H. Schaefer B36 (<abbrev xmlns:xlink="http://www.w3.org/1999/xlink" content-type="institution" xlink:title="Technical University of Munich" id="ABBRID0E6ZBI" xlink:type="simple">TUM</abbrev>), acc. no. <ext-link xmlns:xlink="http://www.w3.org/1999/xlink" ext-link-type="gen" xlink:href="KX824762" xlink:type="simple">KX824762</ext-link>, is identical to a <italic><tp:taxon-name><tp:taxon-name-part taxon-name-part-type="genus">Halictus</tp:taxon-name-part> <tp:taxon-name-part taxon-name-part-type="species">smeathmanellus</tp:taxon-name-part></tp:taxon-name></italic> sequence from England in GenBank (<ext-link xmlns:xlink="http://www.w3.org/1999/xlink" ext-link-type="gen" xlink:href="KT074061" xlink:type="simple">KT074061</ext-link>, see Fig. <xref ref-type="fig" rid="F2">2</xref>).</p></tp:treatment-sec><tp:treatment-sec><!--Section generated to contain objects referenced in tp:taxon-treatment.--><fig id="F8" position="float" orientation="portrait"><label>Figure 8.</label><caption><p>Azorean <italic><tp:taxon-name><tp:taxon-name-part taxon-name-part-type="genus">Halictus</tp:taxon-name-part></tp:taxon-name></italic> species (continued): <bold>a</bold> <italic><tp:taxon-name><tp:taxon-name-part taxon-name-part-type="genus">Halictus</tp:taxon-name-part> <tp:taxon-name-part taxon-name-part-type="species">minutissimus</tp:taxon-name-part></tp:taxon-name></italic> male on <italic><tp:taxon-name><tp:taxon-name-part taxon-name-part-type="genus">Erigeron</tp:taxon-name-part> <tp:taxon-name-part taxon-name-part-type="species">karvinskianus</tp:taxon-name-part></tp:taxon-name></italic> (<tp:taxon-name><tp:taxon-name-part taxon-name-part-type="family">Asteraceae</tp:taxon-name-part></tp:taxon-name>), July 2016, Terceira (Monte Brasil) <bold>b</bold> <italic><tp:taxon-name><tp:taxon-name-part taxon-name-part-type="genus">Halictus</tp:taxon-name-part> <tp:taxon-name-part taxon-name-part-type="species">minutissimus</tp:taxon-name-part></tp:taxon-name></italic> female on <italic><tp:taxon-name><tp:taxon-name-part taxon-name-part-type="genus">Erigeron</tp:taxon-name-part> <tp:taxon-name-part taxon-name-part-type="species">karvinskianus</tp:taxon-name-part></tp:taxon-name></italic> (<tp:taxon-name><tp:taxon-name-part taxon-name-part-type="family">Asteraceae</tp:taxon-name-part></tp:taxon-name>), July 2016, Terceira (Monte Brasil) <bold>c</bold> <italic><tp:taxon-name><tp:taxon-name-part taxon-name-part-type="genus">Halictus</tp:taxon-name-part> <tp:taxon-name-part taxon-name-part-type="species">morio</tp:taxon-name-part></tp:taxon-name></italic> male, UK <bold>d</bold> <italic><tp:taxon-name><tp:taxon-name-part taxon-name-part-type="genus">Halictus</tp:taxon-name-part> <tp:taxon-name-part taxon-name-part-type="species">morio</tp:taxon-name-part></tp:taxon-name></italic> female from Graciosa (B29, <abbrev xmlns:xlink="http://www.w3.org/1999/xlink" content-type="institution" xlink:title="Technical University of Munich" id="ABBRID0EPIBI" xlink:type="simple">TUM</abbrev>) <bold>e</bold> <italic><tp:taxon-name><tp:taxon-name-part taxon-name-part-type="genus">Halictus</tp:taxon-name-part> <tp:taxon-name-part taxon-name-part-type="species">smeathmanellus</tp:taxon-name-part></tp:taxon-name></italic> male on <italic><tp:taxon-name><tp:taxon-name-part taxon-name-part-type="genus">Solidago</tp:taxon-name-part> <tp:taxon-name-part taxon-name-part-type="species">azorica</tp:taxon-name-part></tp:taxon-name></italic> (<tp:taxon-name><tp:taxon-name-part taxon-name-part-type="family">Asteraceae</tp:taxon-name-part></tp:taxon-name>), August 2015, Flores <bold>f</bold> <italic><tp:taxon-name><tp:taxon-name-part taxon-name-part-type="genus">Halictus</tp:taxon-name-part> <tp:taxon-name-part taxon-name-part-type="species">smeathmanellus</tp:taxon-name-part></tp:taxon-name></italic> female on <italic><tp:taxon-name><tp:taxon-name-part taxon-name-part-type="genus">Azorina</tp:taxon-name-part> <tp:taxon-name-part taxon-name-part-type="species">vidalii</tp:taxon-name-part></tp:taxon-name></italic> (<tp:taxon-name><tp:taxon-name-part taxon-name-part-type="family">Campanulaceae</tp:taxon-name-part></tp:taxon-name>), July 2015, Corvo <bold>g</bold> <italic><tp:taxon-name><tp:taxon-name-part taxon-name-part-type="genus">Halictus</tp:taxon-name-part> <tp:taxon-name-part taxon-name-part-type="species">villosulus</tp:taxon-name-part></tp:taxon-name></italic> male from Corvo (B60, <abbrev xmlns:xlink="http://www.w3.org/1999/xlink" content-type="institution" xlink:title="Technical University of Munich" id="ABBRID0EVKBI" xlink:type="simple">TUM</abbrev>) <bold>h</bold> <italic><tp:taxon-name><tp:taxon-name-part taxon-name-part-type="genus">Halictus</tp:taxon-name-part> <tp:taxon-name-part taxon-name-part-type="species">villosulus</tp:taxon-name-part></tp:taxon-name></italic> female on <italic><tp:taxon-name><tp:taxon-name-part taxon-name-part-type="genus">Leontodon</tp:taxon-name-part> <tp:taxon-name-part taxon-name-part-type="species">taraxacoides</tp:taxon-name-part></tp:taxon-name></italic> (<tp:taxon-name><tp:taxon-name-part taxon-name-part-type="family">Asteraceae</tp:taxon-name-part></tp:taxon-name>), June 2012, Graciosa; photos: Julie A. Weissmann (<bold>a, d, e, f, g</bold>); Hanno Schaefer (<bold>b, h</bold>); Steven Falk (<bold>c</bold>); scale bars 2 mm.</p></caption><graphic xmlns:xlink="http://www.w3.org/1999/xlink" xlink:href="zookeys-642-063-g008.jpg" position="float" orientation="portrait" xlink:type="simple" id="oo_116774.jpg"/></fig><fig id="F2" position="float" orientation="portrait"><label>Figure 2.</label><caption><p>
            <abbrev xmlns:xlink="http://www.w3.org/1999/xlink" xlink:title="maximum likelihood" id="ABBRID0EZNAC" xlink:type="simple">ML</abbrev> phylogeny estimate of the bee species of the Azores archipelago based on 657 nucleotides of the <abbrev xmlns:xlink="http://www.w3.org/1999/xlink" xlink:title="cytochrome c oxidase I" id="ABBRID0E3NAC" xlink:type="simple">COI</abbrev> gene; sequences of Azorean samples in red, those from other regions in black; the phylogeny is rooted on the Azorean invasive <italic><tp:taxon-name><tp:taxon-name-part taxon-name-part-type="genus">Vespula</tp:taxon-name-part> <tp:taxon-name-part taxon-name-part-type="species">germanica</tp:taxon-name-part></tp:taxon-name></italic>; for sequences downloaded from GenBank, the accession numbers are given, for new Azorean sequences we give the collection number of <abbrev xmlns:xlink="http://www.w3.org/1999/xlink" content-type="institution" xlink:title="Technical University of Munich" id="ABBRID0EJOAC" xlink:type="simple">TUM</abbrev>; the two species <italic><tp:taxon-name><tp:taxon-name-part taxon-name-part-type="genus">Megachile</tp:taxon-name-part> <tp:taxon-name-part taxon-name-part-type="species">concinna</tp:taxon-name-part></tp:taxon-name></italic> and <italic><tp:taxon-name><tp:taxon-name-part taxon-name-part-type="genus">Hylaeus</tp:taxon-name-part> <tp:taxon-name-part taxon-name-part-type="species">azorae</tp:taxon-name-part></tp:taxon-name></italic> are missing in the tree because of lack of material from the Azores for sequencing and lack of sequences from other sources.</p></caption><graphic xmlns:xlink="http://www.w3.org/1999/xlink" xlink:href="zookeys-642-063-g002.jpg" position="float" orientation="portrait" xlink:type="simple" id="oo_116768.jpg"/></fig></tp:treatment-sec><ref-list><ref id="B8"><mixed-citation xmlns:xlink="http://www.w3.org/1999/xlink" xlink:type="simple">
          <person-group><name name-style="western"><surname>Blüthgen</surname><given-names>P</given-names></name></person-group> (<year>1944</year>) <article-title>Neue oder für Deutschland neue Bienen und Wespen und neue deutsche Fundorte einiger Arten (Hym. Apid., Sphecid., Vespid.).</article-title> <source>Mitteilungen der deutschen entomologischen Gesellschaft</source> <volume>12</volume>: <fpage>24</fpage>–<lpage>31</lpage>.</mixed-citation></ref></ref-list></tp:taxon-treatment>
