# Supplementary material for: Bees of the Azores: an annotated checklist (Apidae, Hymenoptera)
Source: Zookeys. 2017 Jan 3;(642):63–95. doi: 10.3897/zookeys.642.10773 (PMC5240530; doi:10.3897/zookeys.642.10773)
Supplement: XML Treatment for Anthidium manicatum [file zookeys.642.10773-treatment14.xml]

<!DOCTYPE tp:taxon-treatment
  PUBLIC "-//TaxonX//DTD Taxonomic Treatment Publishing DTD v0 20100105//EN" "tax-treatment-NSO.dtd">
<tp:taxon-treatment xmlns:tp="http://www.plazi.org/taxpub"><tp:treatment-meta><kwd-group><label>Taxon classification</label><kwd><named-content content-type="kingdom">Animalia</named-content></kwd><kwd><named-content content-type="order">Hymenoptera</named-content></kwd><kwd><named-content content-type="family">Megachilidae</named-content></kwd></kwd-group><mixed-citation publication-type="journal"><person-group><name><surname>Weissmann</surname><given-names>Julie A.</given-names></name><name><surname>Picanço</surname><given-names>Ana</given-names></name><name><surname>Borges</surname><given-names>Paulo A.V.</given-names></name><name><surname>Schaefer</surname><given-names>Hanno</given-names></name></person-group><article-title>Bees of the Azores: an annotated checklist (<tp:taxon-name><tp:taxon-name-part taxon-name-part-type="family">Apidae</tp:taxon-name-part></tp:taxon-name>, <tp:taxon-name><tp:taxon-name-part taxon-name-part-type="order">Hymenoptera</tp:taxon-name-part></tp:taxon-name>)</article-title><source>Zookeys</source><day>3</day><month>1</month><year>2017</year><volume>2017</volume><issue>642</issue><fpage>63</fpage><lpage>95</lpage><pub-id pub-id-type="doi">10.3897/zookeys.642.10773</pub-id></mixed-citation></tp:treatment-meta><tp:nomenclature><tp:taxon-name>
                <tp:taxon-name-part taxon-name-part-type="genus">Anthidium</tp:taxon-name-part>
                <tp:taxon-name-part taxon-name-part-type="species">manicatum</tp:taxon-name-part>
              </tp:taxon-name><tp:taxon-authority>(Linnaeus)</tp:taxon-authority></tp:nomenclature><tp:treatment-sec sec-type="description" id="SECID0EXECI"><title>Description.</title><p>Total length 11–12 mm in females and 14–18 mm in males, wing length 8–10 mm in females and 9,5–12 mm in males; wings dark, face and legs yellow, body black with yellow spots and bands, tergite 7 of males with five black spine-like extensions (Fig. <xref ref-type="fig" rid="F9">9a–b</xref>).</p><fig id="F9" position="float" orientation="portrait"><label>Figure 9.</label><caption><p>Azorean <tp:taxon-name><tp:taxon-name-part taxon-name-part-type="family">Megachilidae</tp:taxon-name-part></tp:taxon-name>: <bold>a</bold> <italic><tp:taxon-name><tp:taxon-name-part taxon-name-part-type="genus">Anthidium</tp:taxon-name-part> <tp:taxon-name-part taxon-name-part-type="species">manicatum</tp:taxon-name-part></tp:taxon-name></italic> male, note the spine-like extensions at the tip of the abdomen, July 2016, Faial <bold>b</bold> <italic><tp:taxon-name><tp:taxon-name-part taxon-name-part-type="genus">Anthidium</tp:taxon-name-part> <tp:taxon-name-part taxon-name-part-type="species">manicatum</tp:taxon-name-part></tp:taxon-name></italic> female on <italic><tp:taxon-name><tp:taxon-name-part taxon-name-part-type="genus">Lotus</tp:taxon-name-part> <tp:taxon-name-part taxon-name-part-type="species">corniculatus</tp:taxon-name-part></tp:taxon-name></italic> (<tp:taxon-name><tp:taxon-name-part taxon-name-part-type="family">Fabaceae</tp:taxon-name-part></tp:taxon-name>), July 2016, Faial <bold>c</bold> grapevine, <italic><tp:taxon-name><tp:taxon-name-part taxon-name-part-type="genus">Vitis</tp:taxon-name-part> <tp:taxon-name-part taxon-name-part-type="species">vinifera</tp:taxon-name-part></tp:taxon-name></italic> (<tp:taxon-name><tp:taxon-name-part taxon-name-part-type="family">Vitaceae</tp:taxon-name-part></tp:taxon-name>), leaves with oval and circular cuts made by leafcutter bees, probably <italic><tp:taxon-name><tp:taxon-name-part taxon-name-part-type="genus">Megachile</tp:taxon-name-part> <tp:taxon-name-part taxon-name-part-type="species">centuncularis</tp:taxon-name-part></tp:taxon-name></italic>, June 2013, Corvo <bold>d</bold> <italic><tp:taxon-name><tp:taxon-name-part taxon-name-part-type="genus">Megachile</tp:taxon-name-part> <tp:taxon-name-part taxon-name-part-type="species">centuncularis</tp:taxon-name-part></tp:taxon-name></italic> female resting on leaf of Kahili ginger, <italic><tp:taxon-name><tp:taxon-name-part taxon-name-part-type="genus">Hedychium</tp:taxon-name-part> <tp:taxon-name-part taxon-name-part-type="species">gardnerianum</tp:taxon-name-part></tp:taxon-name></italic> (<tp:taxon-name><tp:taxon-name-part taxon-name-part-type="family">Zingiberaceae</tp:taxon-name-part></tp:taxon-name>), August 2015, Flores <bold>e</bold> <italic><tp:taxon-name><tp:taxon-name-part taxon-name-part-type="genus">Megachile</tp:taxon-name-part> <tp:taxon-name-part taxon-name-part-type="species">concinna</tp:taxon-name-part></tp:taxon-name></italic> female, July 2016, Flores <bold>f</bold> <italic><tp:taxon-name><tp:taxon-name-part taxon-name-part-type="genus">Megachile</tp:taxon-name-part> <tp:taxon-name-part taxon-name-part-type="species">concinna</tp:taxon-name-part></tp:taxon-name></italic> female on <italic><tp:taxon-name><tp:taxon-name-part taxon-name-part-type="genus">Lotus</tp:taxon-name-part> <tp:taxon-name-part taxon-name-part-type="species">corniculatus</tp:taxon-name-part></tp:taxon-name></italic> (<tp:taxon-name><tp:taxon-name-part taxon-name-part-type="family">Fabaceae</tp:taxon-name-part></tp:taxon-name>), July 2016, Corvo <bold>g</bold> <italic><tp:taxon-name><tp:taxon-name-part taxon-name-part-type="genus">Megachile</tp:taxon-name-part> <tp:taxon-name-part taxon-name-part-type="species">pyrenaica</tp:taxon-name-part></tp:taxon-name></italic>/<italic><tp:taxon-name><tp:taxon-name-part taxon-name-part-type="species">rufescens</tp:taxon-name-part></tp:taxon-name></italic>, female on its clay nest, 26.04.2010, France (Le Muy) <bold>h</bold> <italic><tp:taxon-name><tp:taxon-name-part taxon-name-part-type="genus">Osmia</tp:taxon-name-part> <tp:taxon-name-part taxon-name-part-type="species">niveata</tp:taxon-name-part></tp:taxon-name></italic>, female on <italic><tp:taxon-name><tp:taxon-name-part taxon-name-part-type="genus">Centaurea</tp:taxon-name-part></tp:taxon-name></italic> spec., Israel; photos: Julie A. Weissmann (<bold>a, b, d, e, f</bold>), Hanno Schaefer (<bold>c</bold>), Nico J. Vereecken (<bold>g</bold>), Gideon Pisanty on wikipedia (creative commons license) (<bold>h</bold>); scale bars 2 mm.</p></caption><graphic xmlns:xlink="http://www.w3.org/1999/xlink" xlink:href="zookeys-642-063-g009.jpg" position="float" orientation="portrait" xlink:type="simple" id="oo_116775.jpg"/></fig></tp:treatment-sec><tp:treatment-sec sec-type="Distinguishing features" id="SECID0EILCI"><title>Distinguishing features.</title><p>Both sexes with conspicuous yellow-black abdominal patterns; can be confused only with similar looking syrphid flies or species of wasps, especially the introduced <italic><tp:taxon-name><tp:taxon-name-part taxon-name-part-type="genus">Vespula</tp:taxon-name-part> <tp:taxon-name-part taxon-name-part-type="species">germanica</tp:taxon-name-part></tp:taxon-name></italic>, but differs from all these taxa in flight behaviour and abdominal pollen collection (in females).</p><!--PageBreak--><!--PageBreak--></tp:treatment-sec><tp:treatment-sec sec-type="distribution" id="SECID0E1LCI"><title>General distribution.</title><p>Eurasia, North Africa; introduced in the Canaries, North and South America, New Zealand.</p></tp:treatment-sec><tp:treatment-sec sec-type="distribution" id="SECID0E6LCI"><title>Distribution in the Azores.</title><p>Faial, São Miguel.</p></tp:treatment-sec><tp:treatment-sec sec-type="First record" id="SECID0EEMCI"><title>First record.</title><p>1857 (<xref ref-type="bibr" rid="B16">Drouët 1861</xref>).</p></tp:treatment-sec><tp:treatment-sec sec-type="Nesting" id="SECID0EOMCI"><title>Nesting.</title><p>In existing holes; cell walls and closing plugs are built out of plant fibres.</p></tp:treatment-sec><tp:treatment-sec sec-type="Social behaviour" id="SECID0ETMCI"><title>Social behaviour.</title><p>Solitary.</p></tp:treatment-sec><tp:treatment-sec sec-type="Foraging" id="SECID0EYMCI"><title>Foraging.</title><p>Polylectic; preference for <tp:taxon-name><tp:taxon-name-part taxon-name-part-type="family">Lamiaceae</tp:taxon-name-part></tp:taxon-name>, where the females also collect plant hairs for their nest, observed on <italic><tp:taxon-name><tp:taxon-name-part taxon-name-part-type="genus">Lotus</tp:taxon-name-part> <tp:taxon-name-part taxon-name-part-type="species">corniculatus</tp:taxon-name-part></tp:taxon-name></italic> (<tp:taxon-name><tp:taxon-name-part taxon-name-part-type="family">Fabaceae</tp:taxon-name-part></tp:taxon-name>).</p></tp:treatment-sec><tp:treatment-sec sec-type="phenology" id="SECID0ESNCI"><title>Phenology.</title><p>July-September.</p></tp:treatment-sec><tp:treatment-sec sec-type="material" id="SECID0EXNCI"><title>Material.</title><p>Faial (Horta), September 1952, 1 female (<xref ref-type="bibr" rid="B12">Carthy 1955</xref>, not seen). São Miguel (Ponta Delgada), July 1992, leg. Wirtz, det. Warncke (<xref ref-type="bibr" rid="B43">Wirtz 1994</xref>, not seen).</p></tp:treatment-sec><ref-list><ref id="B16"><mixed-citation xmlns:xlink="http://www.w3.org/1999/xlink" xlink:type="simple">
          <person-group><name name-style="western"><surname>Drouët</surname><given-names>H</given-names></name></person-group> (<year>1861</year>) <article-title>Éléments de la faune açoréenne.</article-title> <source>Mémoires de la Société d’Agriculture, des Sciences, Arts et Belles-Lettres du Département de l’Aube</source> <volume>12</volume>: <fpage>287</fpage>–<lpage>523</lpage>.</mixed-citation></ref><ref id="B12"><mixed-citation xmlns:xlink="http://www.w3.org/1999/xlink" xlink:type="simple">
          <person-group><name name-style="western"><surname>Carthy</surname><given-names>JD</given-names></name></person-group> (<year>1955</year>) <article-title>Aspects of the Fauna and Flora of the Azores. IX. <tp:taxon-name><tp:taxon-name-part taxon-name-part-type="order">Hymenoptera</tp:taxon-name-part></tp:taxon-name>.</article-title> <source>Annals and Magazine of Natural History</source>, <series>series 12</series>, <volume>8</volume>: <fpage>834</fpage>–<lpage>839</lpage>.</mixed-citation></ref><ref id="B43"><mixed-citation xmlns:xlink="http://www.w3.org/1999/xlink" xlink:type="simple">
          <person-group><name name-style="western"><surname>Wirtz</surname><given-names>P</given-names></name></person-group> (<year>1994</year>) <article-title>A note on Bees from the island of Madeira and from the Azores – with a call for help in identification.</article-title> <source>Melissa</source> <volume>7</volume>: <elocation-id>5</elocation-id>.</mixed-citation></ref></ref-list></tp:taxon-treatment>
