# Supplementary material for: Bees of the Azores: an annotated checklist (Apidae, Hymenoptera)
Source: Zookeys. 2017 Jan 3;(642):63–95. doi: 10.3897/zookeys.642.10773 (PMC5240530; doi:10.3897/zookeys.642.10773)
Supplement: XML Treatment for Megachile concinna [file zookeys.642.10773-treatment16.xml]

<!DOCTYPE tp:taxon-treatment
  PUBLIC "-//TaxonX//DTD Taxonomic Treatment Publishing DTD v0 20100105//EN" "tax-treatment-NSO.dtd">
<tp:taxon-treatment xmlns:tp="http://www.plazi.org/taxpub"><tp:treatment-meta><kwd-group><label>Taxon classification</label><kwd><named-content content-type="kingdom">Animalia</named-content></kwd><kwd><named-content content-type="order">Hymenoptera</named-content></kwd><kwd><named-content content-type="family">Megachilidae</named-content></kwd></kwd-group><mixed-citation publication-type="journal"><person-group><name><surname>Weissmann</surname><given-names>Julie A.</given-names></name><name><surname>Picanço</surname><given-names>Ana</given-names></name><name><surname>Borges</surname><given-names>Paulo A.V.</given-names></name><name><surname>Schaefer</surname><given-names>Hanno</given-names></name></person-group><article-title>Bees of the Azores: an annotated checklist (<tp:taxon-name><tp:taxon-name-part taxon-name-part-type="family">Apidae</tp:taxon-name-part></tp:taxon-name>, <tp:taxon-name><tp:taxon-name-part taxon-name-part-type="order">Hymenoptera</tp:taxon-name-part></tp:taxon-name>)</article-title><source>Zookeys</source><day>3</day><month>1</month><year>2017</year><volume>2017</volume><issue>642</issue><fpage>63</fpage><lpage>95</lpage><pub-id pub-id-type="doi">10.3897/zookeys.642.10773</pub-id></mixed-citation></tp:treatment-meta><tp:nomenclature><tp:taxon-name>
                <tp:taxon-name-part taxon-name-part-type="genus">Megachile</tp:taxon-name-part>
                <tp:taxon-name-part taxon-name-part-type="species">concinna</tp:taxon-name-part>
              </tp:taxon-name><tp:taxon-authority>Smith</tp:taxon-authority><tp:nomenclature-citation-list><tp:nomenclature-citation><tp:taxon-name>
                    <tp:taxon-name-part taxon-name-part-type="genus">Megachile</tp:taxon-name-part> <tp:taxon-name-part taxon-name-part-type="species">concinna</tp:taxon-name-part></tp:taxon-name><comment>Smith; syn.: <tp:taxon-name><tp:taxon-name-part taxon-name-part-type="genus">Megachile</tp:taxon-name-part> <tp:taxon-name-part taxon-name-part-type="species">atratula</tp:taxon-name-part></tp:taxon-name> Rebmann (see <xref ref-type="bibr" rid="B25">Gonzalez et al. 2010</xref>)</comment></tp:nomenclature-citation></tp:nomenclature-citation-list></tp:nomenclature><tp:treatment-sec sec-type="description" id="SECID0E3VCI"><title>Description.</title><p>Smallest of the leafcutter bees in the Azores (total length 9 mm in females and 7 mm in males). Strongly banded tergites, silvery-brown appearance. Females have a silvery pollen brush underneath the abdomen (Fig. <xref ref-type="fig" rid="F9">9e</xref>).</p></tp:treatment-sec><tp:treatment-sec sec-type="Distinguishing features" id="SECID0EGWCI"><title>Distinguishing features.</title><p>Smallest of the leafcutter bees on the Azores, silvery-brown appearance; fast flyer.</p></tp:treatment-sec><tp:treatment-sec sec-type="distribution" id="SECID0ELWCI"><title>General distribution.</title><p>Mediterranean region.</p></tp:treatment-sec><tp:treatment-sec sec-type="distribution" id="SECID0EQWCI"><title>Distribution in the Azores.</title><p>Corvo, Flores, Faial.</p></tp:treatment-sec><tp:treatment-sec sec-type="First record" id="SECID0EVWCI"><title>First record.</title><p>
                <xref ref-type="bibr" rid="B29">Ornosa et al. (2007)</xref>, as <italic><tp:taxon-name><tp:taxon-name-part taxon-name-part-type="genus">Megachile</tp:taxon-name-part> <tp:taxon-name-part taxon-name-part-type="species">atratula</tp:taxon-name-part></tp:taxon-name></italic>.</p></tp:treatment-sec><tp:treatment-sec sec-type="Nesting" id="SECID0EJXCI"><title>Nesting.</title><p>Probably in sandy ground near the coast but no nest observations available from the Azores.</p></tp:treatment-sec><tp:treatment-sec sec-type="Social behaviour" id="SECID0EOXCI"><title>Social behaviour.</title><p>Solitary.</p></tp:treatment-sec><tp:treatment-sec sec-type="Foraging" id="SECID0ETXCI"><title>Foraging.</title><p>Polylectic, with strong preference for <tp:taxon-name><tp:taxon-name-part taxon-name-part-type="family">Fabaceae</tp:taxon-name-part></tp:taxon-name>, especially <italic><tp:taxon-name><tp:taxon-name-part taxon-name-part-type="genus">Lotus</tp:taxon-name-part></tp:taxon-name></italic> species (Fig. <xref ref-type="fig" rid="F9">9f</xref>).</p></tp:treatment-sec><tp:treatment-sec sec-type="phenology" id="SECID0EJYCI"><title>Phenology.</title><p>Observed in July-August.</p></tp:treatment-sec><tp:treatment-sec sec-type="material" id="SECID0EOYCI"><title>Material.</title><p>None seen; listed in the AMNH database for the Azores - <ext-link xmlns:xlink="http://www.w3.org/1999/xlink" xlink:type="simple" ext-link-type="uri" xlink:href="http://www.discoverlife.org/mp/20l?id=AMNH_BEES67697">http://www.discoverlife.org/mp/20l?id=AMNH_BEES67697</ext-link></p></tp:treatment-sec><tp:treatment-sec sec-type="notes" id="SECID0EYYCI"><title>Note.</title><p>The <italic><tp:taxon-name><tp:taxon-name-part taxon-name-part-type="genus">Megachile</tp:taxon-name-part> <tp:taxon-name-part taxon-name-part-type="species">concinna</tp:taxon-name-part></tp:taxon-name></italic> complex is currently focus of phylogenetic analyses by C. Praz but no Azorean material was included in the study (C. Praz, pers. comm., Sept. 2016).</p></tp:treatment-sec><tp:treatment-sec><!--Section generated to contain objects referenced in tp:taxon-treatment.--><fig id="F9" position="float" orientation="portrait"><label>Figure 9.</label><caption><p>Azorean <tp:taxon-name><tp:taxon-name-part taxon-name-part-type="family">Megachilidae</tp:taxon-name-part></tp:taxon-name>: <bold>a</bold> <italic><tp:taxon-name><tp:taxon-name-part taxon-name-part-type="genus">Anthidium</tp:taxon-name-part> <tp:taxon-name-part taxon-name-part-type="species">manicatum</tp:taxon-name-part></tp:taxon-name></italic> male, note the spine-like extensions at the tip of the abdomen, July 2016, Faial <bold>b</bold> <italic><tp:taxon-name><tp:taxon-name-part taxon-name-part-type="genus">Anthidium</tp:taxon-name-part> <tp:taxon-name-part taxon-name-part-type="species">manicatum</tp:taxon-name-part></tp:taxon-name></italic> female on <italic><tp:taxon-name><tp:taxon-name-part taxon-name-part-type="genus">Lotus</tp:taxon-name-part> <tp:taxon-name-part taxon-name-part-type="species">corniculatus</tp:taxon-name-part></tp:taxon-name></italic> (<tp:taxon-name><tp:taxon-name-part taxon-name-part-type="family">Fabaceae</tp:taxon-name-part></tp:taxon-name>), July 2016, Faial <bold>c</bold> grapevine, <italic><tp:taxon-name><tp:taxon-name-part taxon-name-part-type="genus">Vitis</tp:taxon-name-part> <tp:taxon-name-part taxon-name-part-type="species">vinifera</tp:taxon-name-part></tp:taxon-name></italic> (<tp:taxon-name><tp:taxon-name-part taxon-name-part-type="family">Vitaceae</tp:taxon-name-part></tp:taxon-name>), leaves with oval and circular cuts made by leafcutter bees, probably <italic><tp:taxon-name><tp:taxon-name-part taxon-name-part-type="genus">Megachile</tp:taxon-name-part> <tp:taxon-name-part taxon-name-part-type="species">centuncularis</tp:taxon-name-part></tp:taxon-name></italic>, June 2013, Corvo <bold>d</bold> <italic><tp:taxon-name><tp:taxon-name-part taxon-name-part-type="genus">Megachile</tp:taxon-name-part> <tp:taxon-name-part taxon-name-part-type="species">centuncularis</tp:taxon-name-part></tp:taxon-name></italic> female resting on leaf of Kahili ginger, <italic><tp:taxon-name><tp:taxon-name-part taxon-name-part-type="genus">Hedychium</tp:taxon-name-part> <tp:taxon-name-part taxon-name-part-type="species">gardnerianum</tp:taxon-name-part></tp:taxon-name></italic> (<tp:taxon-name><tp:taxon-name-part taxon-name-part-type="family">Zingiberaceae</tp:taxon-name-part></tp:taxon-name>), August 2015, Flores <bold>e</bold> <italic><tp:taxon-name><tp:taxon-name-part taxon-name-part-type="genus">Megachile</tp:taxon-name-part> <tp:taxon-name-part taxon-name-part-type="species">concinna</tp:taxon-name-part></tp:taxon-name></italic> female, July 2016, Flores <bold>f</bold> <italic><tp:taxon-name><tp:taxon-name-part taxon-name-part-type="genus">Megachile</tp:taxon-name-part> <tp:taxon-name-part taxon-name-part-type="species">concinna</tp:taxon-name-part></tp:taxon-name></italic> female on <italic><tp:taxon-name><tp:taxon-name-part taxon-name-part-type="genus">Lotus</tp:taxon-name-part> <tp:taxon-name-part taxon-name-part-type="species">corniculatus</tp:taxon-name-part></tp:taxon-name></italic> (<tp:taxon-name><tp:taxon-name-part taxon-name-part-type="family">Fabaceae</tp:taxon-name-part></tp:taxon-name>), July 2016, Corvo <bold>g</bold> <italic><tp:taxon-name><tp:taxon-name-part taxon-name-part-type="genus">Megachile</tp:taxon-name-part> <tp:taxon-name-part taxon-name-part-type="species">pyrenaica</tp:taxon-name-part></tp:taxon-name></italic>/<italic><tp:taxon-name><tp:taxon-name-part taxon-name-part-type="species">rufescens</tp:taxon-name-part></tp:taxon-name></italic>, female on its clay nest, 26.04.2010, France (Le Muy) <bold>h</bold> <italic><tp:taxon-name><tp:taxon-name-part taxon-name-part-type="genus">Osmia</tp:taxon-name-part> <tp:taxon-name-part taxon-name-part-type="species">niveata</tp:taxon-name-part></tp:taxon-name></italic>, female on <italic><tp:taxon-name><tp:taxon-name-part taxon-name-part-type="genus">Centaurea</tp:taxon-name-part></tp:taxon-name></italic> spec., Israel; photos: Julie A. Weissmann (<bold>a, b, d, e, f</bold>), Hanno Schaefer (<bold>c</bold>), Nico J. Vereecken (<bold>g</bold>), Gideon Pisanty on wikipedia (creative commons license) (<bold>h</bold>); scale bars 2 mm.</p></caption><graphic xmlns:xlink="http://www.w3.org/1999/xlink" xlink:href="zookeys-642-063-g009.jpg" position="float" orientation="portrait" xlink:type="simple" id="oo_116775.jpg"/></fig></tp:treatment-sec><ref-list><ref id="B25"><mixed-citation xmlns:xlink="http://www.w3.org/1999/xlink" xlink:type="simple">
          <person-group><name name-style="western"><surname>Gonzalez</surname><given-names>VH</given-names></name><name name-style="western"><surname>Engel</surname><given-names>MS</given-names></name><name name-style="western"><surname>Hinojosa-Díaz</surname><given-names>IA</given-names></name></person-group> (<year>2010</year>) <article-title>A new species of <italic><tp:taxon-name><tp:taxon-name-part taxon-name-part-type="genus">Megachile</tp:taxon-name-part></tp:taxon-name></italic> from Pakistan, with taxonomic notes on the subgenus Eutricharaea (<tp:taxon-name><tp:taxon-name-part taxon-name-part-type="order">Hymenoptera</tp:taxon-name-part></tp:taxon-name>: <tp:taxon-name><tp:taxon-name-part taxon-name-part-type="family">Megachilidae</tp:taxon-name-part></tp:taxon-name>).</article-title> <source>Journal of the Kansas Entomological Society</source> <volume>83</volume>: <fpage>58</fpage>–<lpage>67</lpage>. <ext-link xlink:type="simple" ext-link-type="doi" xlink:href="10.2317/JKES0905.16.1">https://doi.org/10.2317/JKES0905.16.1</ext-link></mixed-citation></ref><ref id="B29"><mixed-citation xmlns:xlink="http://www.w3.org/1999/xlink" xlink:type="simple">
          <person-group><name name-style="western"><surname>Ornosa</surname><given-names>C</given-names></name><name name-style="western"><surname>Ortiz-Sánchez</surname><given-names>FJ</given-names></name><name name-style="western"><surname>Torres</surname><given-names>F</given-names></name></person-group> (<year>2007</year>) <article-title>Catálogo de los <tp:taxon-name><tp:taxon-name-part taxon-name-part-type="family">Megachilidae</tp:taxon-name-part></tp:taxon-name> del Mediterráneo occidental (<tp:taxon-name><tp:taxon-name-part taxon-name-part-type="order">Hymenoptera</tp:taxon-name-part></tp:taxon-name>, <tp:taxon-name><tp:taxon-name-part taxon-name-part-type="superfamily">Apoidea</tp:taxon-name-part></tp:taxon-name>). II. <tp:taxon-name><tp:taxon-name-part taxon-name-part-type="tribe">Lithurgini</tp:taxon-name-part></tp:taxon-name> y <tp:taxon-name><tp:taxon-name-part taxon-name-part-type="tribe">Megachilini</tp:taxon-name-part></tp:taxon-name>.</article-title> <source>Graellsia</source> <volume>63</volume>: <fpage>111</fpage>–<lpage>134</lpage>. <ext-link xlink:type="simple" ext-link-type="doi" xlink:href="10.3989/graellsia.2007.v63.i1.85">https://doi.org/10.3989/graellsia.2007.v63.i1.85</ext-link></mixed-citation></ref></ref-list></tp:taxon-treatment>
