# Supplementary material for: Bees of the Azores: an annotated checklist (Apidae, Hymenoptera)
Source: Zookeys. 2017 Jan 3;(642):63–95. doi: 10.3897/zookeys.642.10773 (PMC5240530; doi:10.3897/zookeys.642.10773)
Supplement: XML Treatment for Osmia niveata [file zookeys.642.10773-treatment18.xml]

<!DOCTYPE tp:taxon-treatment
  PUBLIC "-//TaxonX//DTD Taxonomic Treatment Publishing DTD v0 20100105//EN" "tax-treatment-NSO.dtd">
<tp:taxon-treatment xmlns:tp="http://www.plazi.org/taxpub"><tp:treatment-meta><kwd-group><label>Taxon classification</label><kwd><named-content content-type="kingdom">Animalia</named-content></kwd><kwd><named-content content-type="order">Hymenoptera</named-content></kwd><kwd><named-content content-type="family">Megachilidae</named-content></kwd></kwd-group><mixed-citation publication-type="journal"><person-group><name><surname>Weissmann</surname><given-names>Julie A.</given-names></name><name><surname>Picanço</surname><given-names>Ana</given-names></name><name><surname>Borges</surname><given-names>Paulo A.V.</given-names></name><name><surname>Schaefer</surname><given-names>Hanno</given-names></name></person-group><article-title>Bees of the Azores: an annotated checklist (<tp:taxon-name><tp:taxon-name-part taxon-name-part-type="family">Apidae</tp:taxon-name-part></tp:taxon-name>, <tp:taxon-name><tp:taxon-name-part taxon-name-part-type="order">Hymenoptera</tp:taxon-name-part></tp:taxon-name>)</article-title><source>Zookeys</source><day>3</day><month>1</month><year>2017</year><volume>2017</volume><issue>642</issue><fpage>63</fpage><lpage>95</lpage><pub-id pub-id-type="doi">10.3897/zookeys.642.10773</pub-id></mixed-citation></tp:treatment-meta><tp:nomenclature><tp:taxon-name>
                <tp:taxon-name-part taxon-name-part-type="genus">Osmia</tp:taxon-name-part>
                <tp:taxon-name-part taxon-name-part-type="species">niveata</tp:taxon-name-part>
              </tp:taxon-name><tp:taxon-authority>(Fabricius)</tp:taxon-authority><tp:nomenclature-citation-list><tp:nomenclature-citation><tp:taxon-name>
                    <tp:taxon-name-part taxon-name-part-type="genus">Osmia</tp:taxon-name-part> <tp:taxon-name-part taxon-name-part-type="species">niveata</tp:taxon-name-part></tp:taxon-name><comment>(Fabricius), syn. <tp:taxon-name><tp:taxon-name-part taxon-name-part-type="genus">Osmia</tp:taxon-name-part> <tp:taxon-name-part taxon-name-part-type="species">fulviventris</tp:taxon-name-part></tp:taxon-name> (Panzer)</comment></tp:nomenclature-citation></tp:nomenclature-citation-list></tp:nomenclature><tp:treatment-sec sec-type="description" id="SECID0EX6CI"><title>Description.</title><p>Small dark bee (total length 8–10 mm; wing length 7–8 mm in females and 6–7 mm in males) with conspicuous orange red pollen collecting brushes on the underside of the abdomen (Fig. <xref ref-type="fig" rid="F9">9h</xref>).</p></tp:treatment-sec><tp:treatment-sec sec-type="distribution" id="SECID0EBADI"><title>General distribution.</title><p>Madeira, West Palaearctic.</p></tp:treatment-sec><tp:treatment-sec sec-type="distribution" id="SECID0EGADI"><title>Distribution in the Azores.</title><p>Probably São Miguel and Terceira (see below).</p></tp:treatment-sec><tp:treatment-sec sec-type="First record" id="SECID0ELADI"><title>First record.</title><p>1865 (<xref ref-type="bibr" rid="B24">Godman 1870</xref>).</p></tp:treatment-sec><tp:treatment-sec sec-type="Nesting" id="SECID0EVADI"><title>Nesting.</title><p>Probably in existing cavities in wood or stone but no observations from the Azores available.</p></tp:treatment-sec><tp:treatment-sec sec-type="Social behaviour" id="SECID0E1ADI"><title>Social behaviour.</title><p>Solitary.</p></tp:treatment-sec><tp:treatment-sec sec-type="Foraging" id="SECID0E6ADI"><title>Foraging.</title><p>Oligolectic on <tp:taxon-name><tp:taxon-name-part taxon-name-part-type="family">Asteraceae</tp:taxon-name-part></tp:taxon-name>, with preference for thistles and relatives (<xref ref-type="bibr" rid="B32">Scheuchl and Willner 2016</xref>) but no foraging observations from the Azores available.</p></tp:treatment-sec><tp:treatment-sec sec-type="phenology" id="SECID0EOBDI"><title>Phenology.</title><p>Unknown.</p></tp:treatment-sec><tp:treatment-sec sec-type="material" id="SECID0ETBDI"><title>Material.</title><p>No specimens seen/known to us.</p></tp:treatment-sec><tp:treatment-sec sec-type="notes" id="SECID0EYBDI"><title>Note.</title><p>Records of <italic><tp:taxon-name><tp:taxon-name-part taxon-name-part-type="genus">Osmia</tp:taxon-name-part> <tp:taxon-name-part taxon-name-part-type="species">emarginaria</tp:taxon-name-part></tp:taxon-name></italic> St. Farg from São Miguel and Terceira (<xref rid="B24" ref-type="bibr">Godman 1870</xref>) most likely refer to this species.</p></tp:treatment-sec><tp:treatment-sec><!--Section generated to contain objects referenced in tp:taxon-treatment.--><fig id="F9" position="float" orientation="portrait"><label>Figure 9.</label><caption><p>Azorean <tp:taxon-name><tp:taxon-name-part taxon-name-part-type="family">Megachilidae</tp:taxon-name-part></tp:taxon-name>: <bold>a</bold> <italic><tp:taxon-name><tp:taxon-name-part taxon-name-part-type="genus">Anthidium</tp:taxon-name-part> <tp:taxon-name-part taxon-name-part-type="species">manicatum</tp:taxon-name-part></tp:taxon-name></italic> male, note the spine-like extensions at the tip of the abdomen, July 2016, Faial <bold>b</bold> <italic><tp:taxon-name><tp:taxon-name-part taxon-name-part-type="genus">Anthidium</tp:taxon-name-part> <tp:taxon-name-part taxon-name-part-type="species">manicatum</tp:taxon-name-part></tp:taxon-name></italic> female on <italic><tp:taxon-name><tp:taxon-name-part taxon-name-part-type="genus">Lotus</tp:taxon-name-part> <tp:taxon-name-part taxon-name-part-type="species">corniculatus</tp:taxon-name-part></tp:taxon-name></italic> (<tp:taxon-name><tp:taxon-name-part taxon-name-part-type="family">Fabaceae</tp:taxon-name-part></tp:taxon-name>), July 2016, Faial <bold>c</bold> grapevine, <italic><tp:taxon-name><tp:taxon-name-part taxon-name-part-type="genus">Vitis</tp:taxon-name-part> <tp:taxon-name-part taxon-name-part-type="species">vinifera</tp:taxon-name-part></tp:taxon-name></italic> (<tp:taxon-name><tp:taxon-name-part taxon-name-part-type="family">Vitaceae</tp:taxon-name-part></tp:taxon-name>), leaves with oval and circular cuts made by leafcutter bees, probably <italic><tp:taxon-name><tp:taxon-name-part taxon-name-part-type="genus">Megachile</tp:taxon-name-part> <tp:taxon-name-part taxon-name-part-type="species">centuncularis</tp:taxon-name-part></tp:taxon-name></italic>, June 2013, Corvo <bold>d</bold> <italic><tp:taxon-name><tp:taxon-name-part taxon-name-part-type="genus">Megachile</tp:taxon-name-part> <tp:taxon-name-part taxon-name-part-type="species">centuncularis</tp:taxon-name-part></tp:taxon-name></italic> female resting on leaf of Kahili ginger, <italic><tp:taxon-name><tp:taxon-name-part taxon-name-part-type="genus">Hedychium</tp:taxon-name-part> <tp:taxon-name-part taxon-name-part-type="species">gardnerianum</tp:taxon-name-part></tp:taxon-name></italic> (<tp:taxon-name><tp:taxon-name-part taxon-name-part-type="family">Zingiberaceae</tp:taxon-name-part></tp:taxon-name>), August 2015, Flores <bold>e</bold> <italic><tp:taxon-name><tp:taxon-name-part taxon-name-part-type="genus">Megachile</tp:taxon-name-part> <tp:taxon-name-part taxon-name-part-type="species">concinna</tp:taxon-name-part></tp:taxon-name></italic> female, July 2016, Flores <bold>f</bold> <italic><tp:taxon-name><tp:taxon-name-part taxon-name-part-type="genus">Megachile</tp:taxon-name-part> <tp:taxon-name-part taxon-name-part-type="species">concinna</tp:taxon-name-part></tp:taxon-name></italic> female on <italic><tp:taxon-name><tp:taxon-name-part taxon-name-part-type="genus">Lotus</tp:taxon-name-part> <tp:taxon-name-part taxon-name-part-type="species">corniculatus</tp:taxon-name-part></tp:taxon-name></italic> (<tp:taxon-name><tp:taxon-name-part taxon-name-part-type="family">Fabaceae</tp:taxon-name-part></tp:taxon-name>), July 2016, Corvo <bold>g</bold> <italic><tp:taxon-name><tp:taxon-name-part taxon-name-part-type="genus">Megachile</tp:taxon-name-part> <tp:taxon-name-part taxon-name-part-type="species">pyrenaica</tp:taxon-name-part></tp:taxon-name></italic>/<italic><tp:taxon-name><tp:taxon-name-part taxon-name-part-type="species">rufescens</tp:taxon-name-part></tp:taxon-name></italic>, female on its clay nest, 26.04.2010, France (Le Muy) <bold>h</bold> <italic><tp:taxon-name><tp:taxon-name-part taxon-name-part-type="genus">Osmia</tp:taxon-name-part> <tp:taxon-name-part taxon-name-part-type="species">niveata</tp:taxon-name-part></tp:taxon-name></italic>, female on <italic><tp:taxon-name><tp:taxon-name-part taxon-name-part-type="genus">Centaurea</tp:taxon-name-part></tp:taxon-name></italic> spec., Israel; photos: Julie A. Weissmann (<bold>a, b, d, e, f</bold>), Hanno Schaefer (<bold>c</bold>), Nico J. Vereecken (<bold>g</bold>), Gideon Pisanty on wikipedia (creative commons license) (<bold>h</bold>); scale bars 2 mm.</p></caption><graphic xmlns:xlink="http://www.w3.org/1999/xlink" xlink:href="zookeys-642-063-g009.jpg" position="float" orientation="portrait" xlink:type="simple" id="oo_116775.jpg"/></fig></tp:treatment-sec><ref-list><ref id="B24"><mixed-citation xmlns:xlink="http://www.w3.org/1999/xlink" xlink:type="simple">
          <person-group><name name-style="western"><surname>Godman</surname><given-names>F du Cane</given-names></name></person-group> (<year>1870</year>) <source>Natural History of the Azores, or Western Islands. J.</source> <publisher-name>Van Voorst</publisher-name>, <publisher-loc>London</publisher-loc>, <size units="page">377 pp</size>.</mixed-citation></ref><ref id="B32"><mixed-citation xmlns:xlink="http://www.w3.org/1999/xlink" xlink:type="simple">
          <person-group><name name-style="western"><surname>Scheuchl</surname><given-names>E</given-names></name><name name-style="western"><surname>Willner</surname><given-names>W</given-names></name></person-group> (<year>2016</year>) <source>Taschenlexikon der Wildbienen Mitteleuropas. Alle Arten im Portrait.</source> <publisher-name>Quelle &amp; Meyer</publisher-name>, <publisher-loc>Wiebelsheim</publisher-loc>, <size units="page">917 pp</size>.</mixed-citation></ref></ref-list></tp:taxon-treatment>
