# Supplementary material for: Bees of the Azores: an annotated checklist (Apidae, Hymenoptera)
Source: Zookeys. 2017 Jan 3;(642):63–95. doi: 10.3897/zookeys.642.10773 (PMC5240530; doi:10.3897/zookeys.642.10773)
Supplement: XML Treatment for Apis mellifera [file zookeys.642.10773-treatment19.xml]

<!DOCTYPE tp:taxon-treatment
  PUBLIC "-//TaxonX//DTD Taxonomic Treatment Publishing DTD v0 20100105//EN" "tax-treatment-NSO.dtd">
<tp:taxon-treatment xmlns:tp="http://www.plazi.org/taxpub"><tp:treatment-meta><kwd-group><label>Taxon classification</label><kwd><named-content content-type="kingdom">Animalia</named-content></kwd><kwd><named-content content-type="order">Hymenoptera</named-content></kwd><kwd><named-content content-type="family">Apidae</named-content></kwd></kwd-group><mixed-citation publication-type="journal"><person-group><name><surname>Weissmann</surname><given-names>Julie A.</given-names></name><name><surname>Picanço</surname><given-names>Ana</given-names></name><name><surname>Borges</surname><given-names>Paulo A.V.</given-names></name><name><surname>Schaefer</surname><given-names>Hanno</given-names></name></person-group><article-title>Bees of the Azores: an annotated checklist (<tp:taxon-name><tp:taxon-name-part taxon-name-part-type="family">Apidae</tp:taxon-name-part></tp:taxon-name>, <tp:taxon-name><tp:taxon-name-part taxon-name-part-type="order">Hymenoptera</tp:taxon-name-part></tp:taxon-name>)</article-title><source>Zookeys</source><day>3</day><month>1</month><year>2017</year><volume>2017</volume><issue>642</issue><fpage>63</fpage><lpage>95</lpage><pub-id pub-id-type="doi">10.3897/zookeys.642.10773</pub-id></mixed-citation></tp:treatment-meta><tp:nomenclature><tp:taxon-name>
              <tp:taxon-name-part taxon-name-part-type="genus">Apis</tp:taxon-name-part>
              <tp:taxon-name-part taxon-name-part-type="species">mellifera</tp:taxon-name-part>
            </tp:taxon-name><tp:taxon-authority>Linnaeus</tp:taxon-authority></tp:nomenclature><tp:treatment-sec sec-type="description" id="SECID0EZDDI"><title>Description and distinguishing features.</title><p>Honeybees are larger than most wild bees in the islands (total length 11–13 mm in workers, 13–16 mm in males; wing length 9–10 mm in workers and 12–13,5 mm in males) but can be confused with some syrphid flies (e.g., <italic><tp:taxon-name><tp:taxon-name-part taxon-name-part-type="genus">Eristalis</tp:taxon-name-part> <tp:taxon-name-part taxon-name-part-type="species">tenax</tp:taxon-name-part></tp:taxon-name></italic>). They differ from superficially similar <italic><tp:taxon-name><tp:taxon-name-part taxon-name-part-type="genus">Megachile</tp:taxon-name-part></tp:taxon-name></italic> by their pollen-collecting mode: scopae on the legs (Fig. <xref ref-type="fig" rid="F10">10</xref>), not abdominal brushes.</p><fig id="F10" position="float" orientation="portrait"><label>Figure 10.</label><caption><p>
          <italic><tp:taxon-name><tp:taxon-name-part taxon-name-part-type="genus">Apis</tp:taxon-name-part> <tp:taxon-name-part taxon-name-part-type="species">mellifera</tp:taxon-name-part></tp:taxon-name></italic> worker on <italic><tp:taxon-name><tp:taxon-name-part taxon-name-part-type="genus">Azorina</tp:taxon-name-part> <tp:taxon-name-part taxon-name-part-type="species">vidalii</tp:taxon-name-part></tp:taxon-name></italic> (<tp:taxon-name><tp:taxon-name-part taxon-name-part-type="family">Campanulaceae</tp:taxon-name-part></tp:taxon-name>), August 2015, Flores; photo: Julie A. Weissmann; scale bar 2 mm.</p></caption><graphic xmlns:xlink="http://www.w3.org/1999/xlink" xlink:href="zookeys-642-063-g010.jpg" position="float" orientation="portrait" xlink:type="simple" id="oo_116777.jpg"/></fig></tp:treatment-sec><tp:treatment-sec sec-type="distribution" id="SECID0E1FDI"><title>General distribution.</title><p>Probably native to the Mediterranean region but kept by beekeepers in temperate regions worldwide for honey production.</p></tp:treatment-sec><tp:treatment-sec sec-type="distribution" id="SECID0E6FDI"><title>Distribution in the Azores.</title><p>Apiculture is declining in the Azores (maybe as a result of accidental introduction of <italic><tp:taxon-name><tp:taxon-name-part taxon-name-part-type="genus">Varroa</tp:taxon-name-part> <tp:taxon-name-part taxon-name-part-type="species">destructor</tp:taxon-name-part></tp:taxon-name></italic> mites) but honeybee colonies are still kept on all islands; in 2010, the number of bee colonies in the Azores was c. 3850, belonging to 255 beekeepers (source: Paulo Miranda at <ext-link xmlns:xlink="http://www.w3.org/1999/xlink" xlink:type="simple" ext-link-type="uri" xlink:href="http://montedomel.blogspot.de">http://montedomel.blogspot.de</ext-link>).</p></tp:treatment-sec><tp:treatment-sec sec-type="First record" id="SECID0EUGDI"><title>First record.</title><p>16<sup>th</sup> century (<xref ref-type="bibr" rid="B23">Frutuoso 2005</xref>); according to Marques (cited in <xref ref-type="bibr" rid="B13">Crane 1999</xref>: 219) “[b]eekeeping was started in 1554 (…), the bees probably being taken there from Portugal.”</p></tp:treatment-sec><tp:treatment-sec sec-type="Nesting" id="SECID0EEHDI"><title>Nesting.</title><p>Today, honeybees are not known to occur as escaped/feral bees in the archipelago but <xref ref-type="bibr" rid="B16">Drouët (1861)</xref> reported wild honeybees from São Miguel.</p></tp:treatment-sec><tp:treatment-sec sec-type="Social behaviour" id="SECID0EOHDI"><title>Social behaviour.</title><p>Highly eusocial.</p></tp:treatment-sec><tp:treatment-sec sec-type="Foraging" id="SECID0ETHDI"><title>Foraging.</title><p>Polylectic.</p></tp:treatment-sec><tp:treatment-sec sec-type="phenology" id="SECID0EYHDI"><title>Phenology.</title><p>All year.</p><!--PageBreak--></tp:treatment-sec><tp:treatment-sec sec-type="material" id="SECID0E5HDI"><title>Material.</title><p>São Miguel (Furnas) and Terceira (Monte Brasil), August-September 1930, leg. L. Chopard, det. Benoist (<xref ref-type="bibr" rid="B7">Benoist et al. 1936</xref>, not seen).</p></tp:treatment-sec><tp:treatment-sec sec-type="notes" id="SECID0EIIDI"><title>Note.</title><p>
              <xref ref-type="bibr" rid="B14">De la Rúa et al. (2006)</xref> analysed genetic diversity of Azorean honeybees and found a comparably low number of mitochondrial haplotypes, some of them shared with Madeiran honeybees, other probably recent introductions from the mainland.</p></tp:treatment-sec><ref-list><ref id="B23"><mixed-citation xmlns:xlink="http://www.w3.org/1999/xlink" xlink:type="simple">
          <person-group><name name-style="western"><surname>Frutuoso</surname><given-names>G</given-names></name></person-group> (<year>2005</year>) <source>Livro quarto das saudades da terra. (1589). (Volume IV).</source> <publisher-name>Instituto Cultural de Ponta Delgada</publisher-name>, <publisher-loc>Ponta Delgada</publisher-loc>, <size units="page">554 pp</size>.</mixed-citation></ref><ref id="B13"><mixed-citation xmlns:xlink="http://www.w3.org/1999/xlink" xlink:type="simple">
          <person-group><name name-style="western"><surname>Crane</surname><given-names>E</given-names></name></person-group> (<year>1999</year>) <source>The world history of beekeeping and honey hunting.</source> <publisher-name>Routledge</publisher-name>, <publisher-loc>New York, Abingdon</publisher-loc>, <size units="page">704 pp</size>.</mixed-citation></ref><ref id="B16"><mixed-citation xmlns:xlink="http://www.w3.org/1999/xlink" xlink:type="simple">
          <person-group><name name-style="western"><surname>Drouët</surname><given-names>H</given-names></name></person-group> (<year>1861</year>) <article-title>Éléments de la faune açoréenne.</article-title> <source>Mémoires de la Société d’Agriculture, des Sciences, Arts et Belles-Lettres du Département de l’Aube</source> <volume>12</volume>: <fpage>287</fpage>–<lpage>523</lpage>.</mixed-citation></ref><ref id="B7"><mixed-citation xmlns:xlink="http://www.w3.org/1999/xlink" xlink:type="simple">
          <person-group><name name-style="western"><surname>Benoist</surname><given-names>R</given-names></name><name name-style="western"><surname>Berland</surname><given-names>L</given-names></name><name name-style="western"><surname>Blüthgen</surname><given-names>P</given-names></name></person-group> (<year>1936</year>) <article-title>Voyage de MM. L. Chopard et A. Méquignon aux Açores (Août-Septembre 1930).</article-title> <source>Annales de la Société Entomologique de France</source> <volume>105</volume>: <fpage>9</fpage>–<lpage>10</lpage>.</mixed-citation></ref><ref id="B14"><mixed-citation xmlns:xlink="http://www.w3.org/1999/xlink" xlink:type="simple">
          <person-group><name name-style="western"><surname>De la Rúa</surname><given-names>P</given-names></name><name name-style="western"><surname>Galián</surname><given-names>J</given-names></name><name name-style="western"><surname>Vest Pedersen</surname><given-names>B</given-names></name><name name-style="western"><surname>Serrano</surname><given-names>J</given-names></name></person-group> (<year>2006</year>) <article-title>Molecular characterization and population structure of <italic><tp:taxon-name><tp:taxon-name-part taxon-name-part-type="genus">Apis</tp:taxon-name-part> <tp:taxon-name-part taxon-name-part-type="species">mellifera</tp:taxon-name-part></tp:taxon-name></italic> from Madeira and the Azores.</article-title> <source>Apidologie</source> <volume>37</volume>: <fpage>699</fpage>–<lpage>708</lpage>. <ext-link xlink:type="simple" ext-link-type="doi" xlink:href="10.1051/apido:2006044">https://doi.org/10.1051/apido:2006044</ext-link></mixed-citation></ref></ref-list></tp:taxon-treatment>
